# Supplementary material for: Genetic prediction of blood metabolites mediating the relationship between gut microbiota and Alzheimer’s disease: a Mendelian randomization study
Source: Front Microbiol. 2024 Aug 19;15:1414977. doi: 10.3389/fmicb.2024.1414977 (PMC11366617; doi:10.3389/fmicb.2024.1414977)
Supplement: Supplementary file 1 [file Data_Sheet_1.xlsx]

## Sheet: S0
Catalog of supplementary materials
S1	Table S1: Details of instrumental variables for Alzheimer's Disease included in the genetic instrument.
S2	Table S2: Details of instrumental variables for Gut Microbiota included in the genetic tool.
S3	Table S3: Details of instrumental variables for Human Blood Metabolites included in the genetic tool.
S4	Table S4: Results of Mendelian randomization analysis of Gut microbiota in AD.(UVMR)
S5	Table S5: Results of Mendelian randomization analysis of AD in Gut microbiota.(UVMR)
S6	Table S6: Results of Mendelian randomization analysis of Gut microbiota in AD.(MVMR)
S7	Table S7: Results of Mendelian randomization analysis of Gut microbiota in Human Blood Metabolites.(MVMR)
S8	Table S8: Results of Mendelian randomization analysis of Human Blood Metabolites in AD(Adjusted by Gut microbiota).(MVMR)
S9	Table S9: Calculation of the proportion of mediating effects(Gene predicted blood metabolites mediate the effect of gut microbiota on Alzheimer's disease)

## Sheet: S1
Table S1: Details of instrumental variables for Alzheimer's Disease included in the genetic instrument.
*The proportion of variance explained by instrumental variables was calculated as R2 = 2 * Beta2 * EAF * (1-EAF) / (2 * Beta2 * EAF * (1-EAF) + SE2 * 2 * Sample size * EAF * (1-EAF))..
**F-statistics were calculated as F = R2 * (Sample size - 1 - k) / ((1-R2) * k), where R2 is the proportion of variance explained in the instrument, k is the number of SNPs included in the instrument.
Exposure	SNP	OA	EA	Beta	SE	N	P	EAF	R2	F	Average_R2	Average_F
Alzheimer's disease	rs10933431	C	G	-0.015437	0.00250901	429961	7.62165e-10	0.244487	8.80343e-05	37.8545	0.0120922	202.402
	rs111278892	C	G	0.0199116	0.00305025	428210	6.67175e-11	0.147136	9.95042e-05	42.6127
	rs111789331	T	A	0.160419	0.00310027	413710	0	0.14635	0.00643007	2677.39
	rs11218343	T	C	-0.0359264	0.00525509	429714	8.11528e-12	0.0440715	0.000108753	46.7375
	rs11257238	T	C	0.0129434	0.00226135	423849	1.04209e-08	0.360964	7.72884e-05	32.761
	rs113260531	G	A	0.0199858	0.00325141	429194	7.90536e-10	0.126086	8.80255e-05	37.7832
	rs11666329	G	A	0.0323363	0.00218833	418683	2.06992e-49	0.47259	0.000521248	218.351
	rs12590654	G	A	-0.0148266	0.0023078	420452	1.32257e-10	0.33648	9.81583e-05	41.2747
	rs1859788	G	A	-0.0183957	0.00231274	426509	1.80481e-15	0.32433	0.000148315	63.2669
	rs2081545	C	A	-0.01787	0.00222975	425881	1.10699e-15	0.382122	0.000150794	64.2299
	rs28394864	G	A	0.0123015	0.00218049	424326	1.68452e-08	0.453265	7.50025e-05	31.8278
	rs4236673	G	A	-0.0201614	0.00222872	428129	1.48012e-19	0.377826	0.000191107	81.8336
	rs442495	T	C	-0.0137211	0.00225772	428715	1.22124e-09	0.354342	8.61457e-05	36.935
	rs4575098	G	A	0.0164116	0.00257659	427809	1.8964e-10	0.228026	9.48245e-05	40.5704
	rs4663105	A	C	0.0310951	0.00222023	418700	1.44579e-44	0.411349	0.000468254	196.149
	rs59735493	G	A	-0.0129852	0.00235955	428874	3.72816e-08	0.298476	7.06124e-05	30.2858
	rs6014724	A	G	-0.0228943	0.00368812	427345	5.38105e-10	0.0950416	9.01624e-05	38.5337
	rs6448453	G	A	0.0147046	0.00245087	429961	1.97618e-09	0.262473	8.37146e-05	35.9969
	rs679515	C	T	0.0254177	0.00286314	429227	6.83416e-19	0.171481	0.000183578	78.8107
	rs6931277	A	T	-0.0193385	0.0029691	429754	7.3549e-11	0.156437	9.87031e-05	42.422
	rs755951	A	C	0.0150046	0.0022103	422104	1.13313e-11	0.413043	0.000109164	46.0834
	rs77301115	G	A	0.212324	0.00688672	429626	1.00837e-208	0.0251155	0.00220762	950.544
	rs7810606	C	T	-0.0145187	0.0021826	420153	2.89124e-11	0.485387	0.000105306	44.249
	rs846876	G	C	-0.0173398	0.00223608	425813	8.8648e-15	0.376748	0.0001412	60.133
	rs867611	A	G	-0.0204289	0.00232384	427264	1.48189e-18	0.317416	0.000180845	77.2819
	rs9381563	T	C	0.0144515	0.00227161	422733	1.99407e-10	0.355744	9.57308e-05	40.4723

## Sheet: S2
Table S2: Details of instrumental variables for Gut Microbiota included in the genetic tool.
*The proportion of variance explained by instrumental variables was calculated as R2 = 2 * Beta2 * EAF * (1-EAF) / (2 * Beta2 * EAF * (1-EAF) + SE2 * 2 * Sample size * EAF * (1-EAF))..
**F-statistics were calculated as F = R2 * (Sample size - 1 - k) / ((1-R2) * k), where R2 is the proportion of variance explained in the instrument, k is the number of SNPs included in the instrument.
Exposure	SNP	OA	EA	Beta	SE	N	P	R2	F	Average_R2	Average_F
phylum.Verrucomicrobia.id.3982	rs74542928	C	T	0.115994	0.0231324	11703	5.32068e-07	0.0021439	25.1396	0.0278844	27.9432
phylum.Verrucomicrobia.id.3982.summary.txt.gz	rs11252894	C	A	0.0784055	0.0162769	12381	1.45751e-06	0.0018706	23.1995	0.0278844	27.9432
phylum.Verrucomicrobia.id.3982.summary.txt.gz	rs2602429	T	C	0.0764148	0.0153487	12104	6.40475e-07	0.0020436	24.7823	0.0278844	27.9432
phylum.Verrucomicrobia.id.3982.summary.txt.gz	rs11729256	C	T	0.0696984	0.0146953	12377	2.10688e-06	0.00181419	22.4914	0.0278844	27.9432
phylum.Verrucomicrobia.id.3982.summary.txt.gz	rs45598138	A	C	-0.143901	0.03054	9932	2.45417e-06	0.00223042	22.1975	0.0278844	27.9432
phylum.Verrucomicrobia.id.3982.summary.txt.gz	rs61779207	A	G	-0.0755253	0.0164385	12087	4.33946e-06	0.00174336	21.1052	0.0278844	27.9432
phylum.Verrucomicrobia.id.3982.summary.txt.gz	rs76430504	C	T	-0.11753	0.025458	11624	3.90042e-06	0.00183019	21.3095	0.0278844	27.9432
phylum.Verrucomicrobia.id.3982.summary.txt.gz	rs9349825	G	A	-0.0660243	0.0143911	12373	4.47846e-06	0.00169826	21.0449	0.0278844	27.9432
phylum.Verrucomicrobia.id.3982.summary.txt.gz	rs117107102	G	A	0.204283	0.0427565	5071	1.77208e-06	0.00448141	22.8185	0.0278844	27.9432
phylum.Verrucomicrobia.id.3982.summary.txt.gz	rs3995795	T	C	0.0610914	0.0138592	12104	1.04325e-05	0.00160273	19.4273	0.0278844	27.9432
phylum.Verrucomicrobia.id.3982.summary.txt.gz	rs12908520	A	G	0.0594916	0.012823	12380	3.49357e-06	0.00173562	21.5209	0.0278844	27.9432
phylum.Verrucomicrobia.id.3982.summary.txt.gz	rs12512971	C	A	0.171057	0.0398053	3919	1.72864e-05	0.00469009	18.4577	0.0278844	27.9432
phylum.Tenericutes.id.3919	rs74603314	C	T	0.221639	0.0462918	4499	1.68555e-06	0.00506947	22.9136	0.0260299	9.9909
phylum.Tenericutes.id.3919.summary.txt.gz	rs10108398	A	G	0.0769142	0.0153953	10932	5.8543e-07	0.00227797	24.9551	0.0260299	9.9909
phylum.Tenericutes.id.3919.summary.txt.gz	rs67374027	T	A	0.0752392	0.0154766	11389	1.16517e-06	0.00207085	23.6297	0.0260299	9.9909
phylum.Tenericutes.id.3919.summary.txt.gz	rs72901605	C	T	-0.0841852	0.0178119	10526	2.286e-06	0.00211771	22.3341	0.0260299	9.9909
phylum.Tenericutes.id.3919.summary.txt.gz	rs3768491	G	A	-0.0681052	0.0149061	11002	4.90185e-06	0.00189381	20.8715	0.0260299	9.9909
phylum.Tenericutes.id.3919.summary.txt.gz	rs17214486	A	C	0.06099	0.0135623	11387	6.89079e-06	0.00177285	20.2198	0.0260299	9.9909
phylum.Tenericutes.id.3919.summary.txt.gz	rs12566890	G	T	-0.101147	0.0230978	11371	1.19186e-05	0.00168358	19.1729	0.0260299	9.9909
phylum.Tenericutes.id.3919.summary.txt.gz	rs78169027	G	A	-0.108283	0.0237289	10542	5.03478e-06	0.00197144	20.8201	0.0260299	9.9909
phylum.Tenericutes.id.3919.summary.txt.gz	rs4885016	C	T	-0.0819606	0.0181628	11388	6.40508e-06	0.00178493	20.3596	0.0260299	9.9909
phylum.Tenericutes.id.3919.summary.txt.gz	rs28537087	A	G	0.0820873	0.0188312	11382	1.30588e-05	0.00166669	18.9986	0.0260299	9.9909
phylum.Tenericutes.id.3919.summary.txt.gz	rs2464826	C	A	0.0944239	0.0211806	10998	8.27141e-06	0.0018038	19.8705	0.0260299	9.9909
phylum.Tenericutes.id.3919.summary.txt.gz	rs6043847	C	T	-0.114937	0.0248606	11130	3.77745e-06	0.00191677	21.3707	0.0260299	9.9909
phylum.Proteobacteria.id.2375	rs922773	T	C	-0.0803778	0.0157851	18132	3.543e-07	0.00142794	25.9256	0.0179331	23.6305
phylum.Proteobacteria.id.2375.summary.txt.gz	rs2532663	A	G	-0.125578	0.0258034	13013	1.13459e-06	0.0018168	23.6814	0.0179331	23.6305
phylum.Proteobacteria.id.2375.summary.txt.gz	rs12150865	T	C	0.0511615	0.0106407	17769	1.52379e-06	0.00129932	23.1151	0.0179331	23.6305
phylum.Proteobacteria.id.2375.summary.txt.gz	rs2347697	T	G	0.0502281	0.0108968	18248	4.03752e-06	0.00116299	21.2446	0.0179331	23.6305
phylum.Proteobacteria.id.2375.summary.txt.gz	rs312757	G	C	-0.0517269	0.0112854	18250	4.57186e-06	0.00114984	21.0065	0.0179331	23.6305
phylum.Proteobacteria.id.2375.summary.txt.gz	rs12467198	T	C	0.0498267	0.011138	18238	7.69162e-06	0.00109612	20.0108	0.0179331	23.6305
phylum.Proteobacteria.id.2375.summary.txt.gz	rs10750258	C	A	-0.0491248	0.010824	18250	5.66572e-06	0.00112738	20.5957	0.0179331	23.6305
phylum.Proteobacteria.id.2375.summary.txt.gz	rs6707783	T	C	0.0849593	0.0187782	17324	6.05808e-06	0.00118019	20.4674	0.0179331	23.6305
phylum.Proteobacteria.id.2375.summary.txt.gz	rs72771021	T	C	0.141726	0.0309242	9009	4.58337e-06	0.00232602	20.9993	0.0179331	23.6305
phylum.Proteobacteria.id.2375.summary.txt.gz	rs3890996	G	T	-0.0474614	0.0105645	18120	7.03738e-06	0.00111262	20.1808	0.0179331	23.6305
phylum.Proteobacteria.id.2375.summary.txt.gz	rs74757828	T	A	0.0951285	0.0216921	16634	1.15775e-05	0.00115483	19.2294	0.0179331	23.6305
phylum.Proteobacteria.id.2375.summary.txt.gz	rs4340090	T	C	-0.0668162	0.0153387	18250	1.32437e-05	0.00103865	18.973	0.0179331	23.6305
phylum.Proteobacteria.id.2375.summary.txt.gz	rs11715072	A	G	-0.0519289	0.0115246	18249	6.60919e-06	0.00111133	20.3009	0.0179331	23.6305
phylum.Proteobacteria.id.2375.summary.txt.gz	rs11126162	C	T	-0.0770689	0.0187079	18250	3.79536e-05	0.000929058	16.9692	0.0179331	23.6305
phylum.Lentisphaerae.id.2238	rs2825714	G	A	-0.138226	0.0289096	4739	1.74142e-06	0.00480087	22.8514	0.0543734	24.7093
phylum.Lentisphaerae.id.2238.summary.txt.gz	rs11770843	T	C	0.111896	0.0234776	4709	1.87869e-06	0.00480064	22.7056	0.0543734	24.7093
phylum.Lentisphaerae.id.2238.summary.txt.gz	rs77599476	G	A	0.229981	0.0479918	3726	1.65047e-06	0.00612548	22.9519	0.0543734	24.7093
phylum.Lentisphaerae.id.2238.summary.txt.gz	rs62570196	T	C	-0.217203	0.0439621	3716	7.78473e-07	0.00652613	24.3973	0.0543734	24.7093
phylum.Lentisphaerae.id.2238.summary.txt.gz	rs72640280	G	A	0.220185	0.0485947	3820	5.86899e-06	0.00534573	20.5197	0.0543734	24.7093
phylum.Lentisphaerae.id.2238.summary.txt.gz	rs17114848	A	G	0.148972	0.0324162	4739	4.31497e-06	0.00443677	21.1107	0.0543734	24.7093
phylum.Lentisphaerae.id.2238.summary.txt.gz	rs1002941	A	G	0.107661	0.0233382	4739	3.96773e-06	0.0044704	21.2714	0.0543734	24.7093
phylum.Lentisphaerae.id.2238.summary.txt.gz	rs2731834	G	C	0.109935	0.0236848	4738	3.45788e-06	0.0045265	21.535	0.0543734	24.7093
phylum.Lentisphaerae.id.2238.summary.txt.gz	rs60995569	G	T	-0.16062	0.0336806	4737	1.85212e-06	0.00477812	22.733	0.0543734	24.7093
phylum.Lentisphaerae.id.2238.summary.txt.gz	rs2031282	G	A	0.120412	0.0270263	4739	8.37513e-06	0.00417123	19.8419	0.0543734	24.7093
phylum.Lentisphaerae.id.2238.summary.txt.gz	rs73113483	A	T	-0.131681	0.0288503	4723	5.01187e-06	0.00439154	20.8239	0.0543734	24.7093
phylum.Firmicutes.id.1672	rs3792064	A	G	0.0897349	0.0182532	17812	8.82791e-07	0.00135501	24.1655	0.0276331	25.2796
phylum.Firmicutes.id.1672.summary.txt.gz	rs2009919	C	T	0.0536457	0.0106294	17859	4.49046e-07	0.00142421	25.4683	0.0276331	25.2796
phylum.Firmicutes.id.1672.summary.txt.gz	rs112334273	A	G	0.0627459	0.0127415	18217	8.45679e-07	0.00132945	24.2482	0.0276331	25.2796
phylum.Firmicutes.id.1672.summary.txt.gz	rs7975768	G	C	0.0512732	0.0109226	17859	2.67631e-06	0.00123235	22.0332	0.0276331	25.2796
phylum.Firmicutes.id.1672.summary.txt.gz	rs2332027	A	G	-0.0482656	0.0104823	18340	4.13485e-06	0.00115468	21.199	0.0276331	25.2796
phylum.Firmicutes.id.1672.summary.txt.gz	rs2273429	G	A	-0.0702112	0.0153063	18337	4.49485e-06	0.00114616	21.039	0.0276331	25.2796
phylum.Firmicutes.id.1672.summary.txt.gz	rs7247191	C	T	-0.0713033	0.0157424	18340	5.91574e-06	0.00111736	20.513	0.0276331	25.2796
phylum.Firmicutes.id.1672.summary.txt.gz	rs72771021	T	C	-0.141357	0.0308303	9068	4.54016e-06	0.00231291	21.0175	0.0276331	25.2796
phylum.Firmicutes.id.1672.summary.txt.gz	rs3852931	T	C	-0.0482086	0.0105	18260	4.40485e-06	0.00115311	21.0778	0.0276331	25.2796
phylum.Firmicutes.id.1672.summary.txt.gz	rs2547978	G	A	0.0465802	0.0105075	18338	9.29074e-06	0.00107051	19.6498	0.0276331	25.2796
phylum.Firmicutes.id.1672.summary.txt.gz	rs36111799	T	C	-0.0480708	0.0105429	18226	5.12708e-06	0.00113934	20.7869	0.0276331	25.2796
phylum.Firmicutes.id.1672.summary.txt.gz	rs12554342	C	G	-0.0525703	0.0116908	18332	6.90072e-06	0.0011018	20.2184	0.0276331	25.2796
phylum.Firmicutes.id.1672.summary.txt.gz	rs7557870	A	T	0.0987373	0.0187352	17859	1.36307e-07	0.0015528	27.7714	0.0276331	25.2796
phylum.Firmicutes.id.1672.summary.txt.gz	rs72738886	C	T	0.0864609	0.0190398	16934	5.59697e-06	0.00121626	20.6189	0.0276331	25.2796
phylum.Firmicutes.id.1672.summary.txt.gz	rs4750583	G	A	0.0616007	0.0137936	16934	7.97372e-06	0.00117637	19.9418	0.0276331	25.2796
phylum.Firmicutes.id.1672.summary.txt.gz	rs6815608	C	T	0.0935765	0.0210869	16731	9.09395e-06	0.00117565	19.6905	0.0276331	25.2796
phylum.Firmicutes.id.1672.summary.txt.gz	rs8085381	A	G	0.0647291	0.0146219	18339	9.5621e-06	0.00106745	19.5948	0.0276331	25.2796
phylum.Firmicutes.id.1672.summary.txt.gz	rs56199908	C	T	-0.186194	0.041051	5618	5.7419e-06	0.00364851	20.565	0.0276331	25.2796
phylum.Firmicutes.id.1672.summary.txt.gz	rs7573799	G	C	-0.0698446	0.0153935	17859	5.69821e-06	0.00115142	20.5847	0.0276331	25.2796
phylum.Firmicutes.id.1672.summary.txt.gz	rs6814436	C	T	0.0680205	0.0150844	18336	6.50303e-06	0.00110774	20.3319	0.0276331	25.2796
phylum.Euryarchaeota.id.55	rs10202904	G	T	-0.115986	0.0230271	3861	4.73065e-07	0.0065281	25.3575	0.0756052	24.2032
phylum.Euryarchaeota.id.55.summary.txt.gz	rs76029318	C	T	0.214866	0.0438442	3660	9.5505e-07	0.00651915	24.0036	0.0756052	24.2032
phylum.Euryarchaeota.id.55.summary.txt.gz	rs73031978	G	C	-0.197523	0.0414497	3501	1.88519e-06	0.00644453	22.6957	0.0756052	24.2032
phylum.Euryarchaeota.id.55.summary.txt.gz	rs34928225	C	T	0.19977	0.0425421	3483	2.65552e-06	0.0062911	22.038	0.0756052	24.2032
phylum.Euryarchaeota.id.55.summary.txt.gz	rs7635189	A	G	0.119983	0.0259356	3483	3.72432e-06	0.0061071	21.3895	0.0756052	24.2032
phylum.Euryarchaeota.id.55.summary.txt.gz	rs77658038	C	A	-0.160157	0.0340856	3810	2.61876e-06	0.00576121	22.0658	0.0756052	24.2032
phylum.Euryarchaeota.id.55.summary.txt.gz	rs894996	A	C	0.203577	0.0440033	3746	3.72084e-06	0.00568124	21.3921	0.0756052	24.2032
phylum.Euryarchaeota.id.55.summary.txt.gz	rs56131665	A	G	0.176759	0.0385787	3736	4.61034e-06	0.00558764	20.9815	0.0756052	24.2032
phylum.Euryarchaeota.id.55.summary.txt.gz	rs45498998	A	G	-0.131882	0.029229	3850	6.4207e-06	0.00526011	20.3479	0.0756052	24.2032
phylum.Euryarchaeota.id.55.summary.txt.gz	rs7015093	A	G	-0.118111	0.0264389	3855	7.92071e-06	0.00515023	19.9466	0.0756052	24.2032
phylum.Euryarchaeota.id.55.summary.txt.gz	rs11022995	A	G	-0.10373	0.0228889	3864	5.84602e-06	0.00528711	20.5273	0.0756052	24.2032
phylum.Euryarchaeota.id.55.summary.txt.gz	rs6508769	C	T	0.150529	0.0337091	3483	7.98743e-06	0.00569261	19.9294	0.0756052	24.2032
phylum.Euryarchaeota.id.55.summary.txt.gz	rs6064552	C	T	-0.123612	0.0275749	3775	7.3683e-06	0.00529503	20.0845	0.0756052	24.2032
phylum.Cyanobacteria.id.1500	rs789068	A	G	-0.111385	0.0212922	7110	1.6836e-07	0.0038342	27.3584	0.0371243	27.3706
phylum.Cyanobacteria.id.1500.summary.txt.gz	rs9864379	C	T	-0.138933	0.0268045	6922	2.18096e-07	0.0038662	26.8579	0.0371243	27.3706
phylum.Cyanobacteria.id.1500.summary.txt.gz	rs76531781	C	T	-0.231868	0.0493393	3658	2.60855e-06	0.00600119	22.0728	0.0371243	27.3706
phylum.Cyanobacteria.id.1500.summary.txt.gz	rs7148504	T	G	0.0800404	0.0176621	7118	5.84935e-06	0.0028769	20.5311	0.0371243	27.3706
phylum.Cyanobacteria.id.1500.summary.txt.gz	rs584122	T	C	-0.151774	0.0326827	6922	3.41966e-06	0.00310581	21.5592	0.0371243	27.3706
phylum.Cyanobacteria.id.1500.summary.txt.gz	rs2314810	G	C	-0.218257	0.0464571	3934	2.62693e-06	0.00557912	22.0602	0.0371243	27.3706
phylum.Cyanobacteria.id.1500.summary.txt.gz	rs2553290	T	A	0.0962131	0.0202617	7113	2.04901e-06	0.00316003	22.5422	0.0371243	27.3706
phylum.Cyanobacteria.id.1500.summary.txt.gz	rs12555298	A	G	0.0974327	0.0219351	7096	8.91861e-06	0.00277274	19.7245	0.0371243	27.3706
phylum.Cyanobacteria.id.1500.summary.txt.gz	rs2585223	C	T	0.111364	0.0247743	6911	6.95195e-06	0.00291528	20.2006	0.0371243	27.3706
phylum.Cyanobacteria.id.1500.summary.txt.gz	rs61972390	C	T	0.107346	0.0242469	6486	9.54655e-06	0.0030128	19.594	0.0371243	27.3706
phylum.Bacteroidetes.id.905	rs73846128	G	A	-0.0664262	0.0133481	18335	6.47646e-07	0.00134887	24.7622	0.0289516	39.0147
phylum.Bacteroidetes.id.905.summary.txt.gz	rs73512608	A	G	-0.123117	0.0236743	11350	1.98805e-07	0.00237713	27.0399	0.0289516	39.0147
phylum.Bacteroidetes.id.905.summary.txt.gz	rs111845179	C	T	0.104177	0.0213837	16394	1.10592e-06	0.00144565	23.7314	0.0289516	39.0147
phylum.Bacteroidetes.id.905.summary.txt.gz	rs12938514	G	A	-0.201089	0.0415995	3350	1.33862e-06	0.00692688	23.353	0.0289516	39.0147
phylum.Bacteroidetes.id.905.summary.txt.gz	rs2032750	C	T	-0.0510857	0.0106804	17854	1.72602e-06	0.00127976	22.8756	0.0289516	39.0147
phylum.Bacteroidetes.id.905.summary.txt.gz	rs7546249	A	T	-0.0569173	0.0118382	18334	1.52508e-06	0.00125925	23.1136	0.0289516	39.0147
phylum.Bacteroidetes.id.905.summary.txt.gz	rs13291434	C	T	0.0705818	0.014978	17401	2.44878e-06	0.00127452	22.2037	0.0289516	39.0147
phylum.Bacteroidetes.id.905.summary.txt.gz	rs17343978	C	A	-0.0556041	0.0120272	18335	3.77889e-06	0.00116438	21.3715	0.0289516	39.0147
phylum.Bacteroidetes.id.905.summary.txt.gz	rs929878	T	C	-0.0540001	0.0121526	18335	8.85047e-06	0.00107573	19.7426	0.0289516	39.0147
phylum.Bacteroidetes.id.905.summary.txt.gz	rs72706335	C	T	-0.223193	0.0493382	3820	6.07571e-06	0.00532857	20.4535	0.0289516	39.0147
phylum.Bacteroidetes.id.905.summary.txt.gz	rs7999780	A	G	0.0543635	0.0124067	18325	1.17705e-05	0.00104666	19.198	0.0289516	39.0147
phylum.Bacteroidetes.id.905.summary.txt.gz	rs6586324	C	T	0.0477792	0.0105437	18332	5.85533e-06	0.00111891	20.5327	0.0289516	39.0147
phylum.Bacteroidetes.id.905.summary.txt.gz	rs62531359	G	T	0.0657788	0.0149886	18321	1.14089e-05	0.00105013	19.2576	0.0289516	39.0147
phylum.Bacteroidetes.id.905.summary.txt.gz	rs62575403	T	C	0.145424	0.0311079	9669	2.94203e-06	0.00225512	21.8495	0.0289516	39.0147
phylum.Actinobacteria.id.400	rs7570971	C	A	0.086653	0.0113623	17782	2.41454e-14	0.00326015	58.155	0.0245566	24.8434
phylum.Actinobacteria.id.400.summary.txt.gz	rs4429415	T	C	0.0581908	0.0111343	17990	1.72988e-07	0.00151597	27.3106	0.0245566	24.8434
phylum.Actinobacteria.id.400.summary.txt.gz	rs10841473	C	G	-0.0596572	0.0117537	17987	3.86244e-07	0.0014302	25.759	0.0245566	24.8434
phylum.Actinobacteria.id.400.summary.txt.gz	rs74037001	A	G	-0.0819391	0.0165334	17179	7.19646e-07	0.00142772	24.5589	0.0245566	24.8434
phylum.Actinobacteria.id.400.summary.txt.gz	rs55888705	G	A	0.0534221	0.0109975	17988	1.18789e-06	0.00131009	23.5941	0.0245566	24.8434
phylum.Actinobacteria.id.400.summary.txt.gz	rs62448869	A	T	-0.0524531	0.0108226	17782	1.25573e-06	0.00131925	23.4872	0.0245566	24.8434
phylum.Actinobacteria.id.400.summary.txt.gz	rs8047955	G	A	0.0521115	0.0111192	17980	2.77761e-06	0.00122011	21.9619	0.0245566	24.8434
phylum.Actinobacteria.id.400.summary.txt.gz	rs34284163	T	A	-0.0603312	0.0136851	17987	1.04079e-05	0.00107934	19.4329	0.0245566	24.8434
phylum.Actinobacteria.id.400.summary.txt.gz	rs9833771	C	T	0.0490077	0.0106564	17990	4.24746e-06	0.00117426	21.1474	0.0245566	24.8434
phylum.Actinobacteria.id.400.summary.txt.gz	rs1397793	A	G	-0.0521387	0.0111587	17782	2.97621e-06	0.00122624	21.8294	0.0245566	24.8434
phylum.Actinobacteria.id.400.summary.txt.gz	rs6496870	C	T	0.0510777	0.0113809	17990	7.18855e-06	0.00111839	20.1402	0.0245566	24.8434
phylum.Actinobacteria.id.400.summary.txt.gz	rs857444	T	C	0.0507315	0.0109885	17988	3.89703e-06	0.00118355	21.3125	0.0245566	24.8434
phylum.Actinobacteria.id.400.summary.txt.gz	rs12528285	T	C	0.0809469	0.0180784	17990	7.55059e-06	0.00111318	20.0462	0.0245566	24.8434
phylum.Actinobacteria.id.400.summary.txt.gz	rs80124826	C	T	-0.124191	0.0278566	11999	8.26376e-06	0.00165372	19.8725	0.0245566	24.8434
phylum.Actinobacteria.id.400.summary.txt.gz	rs13192624	C	T	-0.0522862	0.0117742	17985	8.96557e-06	0.00109527	19.7179	0.0245566	24.8434
phylum.Actinobacteria.id.400.summary.txt.gz	rs75211493	A	G	0.0840786	0.0184739	16605	5.33353e-06	0.00124588	20.7111	0.0245566	24.8434
phylum.Actinobacteria.id.400.summary.txt.gz	rs6743026	C	T	0.0589446	0.0134622	17875	1.19492e-05	0.00107138	19.1692	0.0245566	24.8434
phylum.Actinobacteria.id.400.summary.txt.gz	rs11766971	C	T	0.0476376	0.010646	17987	7.65277e-06	0.00111194	20.0205	0.0245566	24.8434
class.Actinobacteria.id.419	rs182549	T	C	0.111489	0.012066	16313	2.46551e-20	0.00520644	85.3667	0.0296309	27.6416
class.Actinobacteria.id.419.summary.txt.gz	rs6660520	G	A	0.0711483	0.0134495	16308	1.22306e-07	0.00171304	27.9808	0.0296309	27.6416
class.Actinobacteria.id.419.summary.txt.gz	rs8047955	G	A	0.0575815	0.0116762	16306	8.15902e-07	0.00148925	24.317	0.0296309	27.6416
class.Actinobacteria.id.419.summary.txt.gz	rs7322849	C	T	0.0944467	0.0192976	16313	9.86966e-07	0.00146621	23.9504	0.0296309	27.6416
class.Actinobacteria.id.419.summary.txt.gz	rs72767435	C	T	-0.126352	0.0273626	12898	3.88024e-06	0.00165048	21.3198	0.0296309	27.6416
class.Actinobacteria.id.419.summary.txt.gz	rs134366	A	G	0.111877	0.023501	14302	1.93106e-06	0.00158206	22.6593	0.0296309	27.6416
class.Actinobacteria.id.419.summary.txt.gz	rs10841473	C	G	-0.0583765	0.0123353	16311	2.21814e-06	0.00137119	22.3934	0.0296309	27.6416
class.Actinobacteria.id.419.summary.txt.gz	rs11745923	T	G	0.0563759	0.0115529	16312	1.06194e-06	0.00145768	23.8095	0.0296309	27.6416
class.Actinobacteria.id.419.summary.txt.gz	rs1515761	C	T	0.0762317	0.0169884	15525	7.21379e-06	0.0012953	20.1331	0.0296309	27.6416
class.Actinobacteria.id.419.summary.txt.gz	rs12899991	T	A	0.0719923	0.0154661	16182	3.24226e-06	0.0013372	21.6649	0.0296309	27.6416
class.Actinobacteria.id.419.summary.txt.gz	rs12049045	G	A	0.0510452	0.0114325	16311	8.00969e-06	0.00122072	19.9331	0.0296309	27.6416
class.Actinobacteria.id.419.summary.txt.gz	rs1376754	A	G	0.0509242	0.0112503	16182	5.9976e-06	0.00126456	20.4864	0.0296309	27.6416
class.Actinobacteria.id.419.summary.txt.gz	rs11655079	C	T	-0.0560674	0.0124286	16309	6.44686e-06	0.00124627	20.3482	0.0296309	27.6416
class.Actinobacteria.id.419.summary.txt.gz	rs6893855	A	C	-0.0771441	0.0173568	16312	8.80558e-06	0.00120957	19.752	0.0296309	27.6416
class.Actinobacteria.id.419.summary.txt.gz	rs80083040	G	T	0.155784	0.0348017	8003	7.59363e-06	0.0024975	20.0325	0.0296309	27.6416
class.Actinobacteria.id.419.summary.txt.gz	rs961091	A	G	0.0501255	0.011255	16311	8.443e-06	0.00121456	19.8324	0.0296309	27.6416
class.Actinobacteria.id.419.summary.txt.gz	rs4945008	G	A	0.0540741	0.0121393	16313	8.41098e-06	0.00121486	19.8397	0.0296309	27.6416
class.Actinobacteria.id.419.summary.txt.gz	rs857444	T	C	0.0509553	0.011539	16312	1.00591e-05	0.00119402	19.4978	0.0296309	27.6416
class.Alphaproteobacteria.id.2379	rs9813022	G	A	-0.0751277	0.0153867	9593	1.04667e-06	0.00247902	23.8353	0.0232036	22.7618
class.Alphaproteobacteria.id.2379.summary.txt.gz	rs76784716	G	A	0.133271	0.0267738	9593	6.43499e-07	0.0025762	24.7722	0.0232036	22.7618
class.Alphaproteobacteria.id.2379.summary.txt.gz	rs140912403	T	C	-0.160677	0.0317708	8520	4.25031e-07	0.00299303	25.5712	0.0232036	22.7618
class.Alphaproteobacteria.id.2379.summary.txt.gz	rs34569731	G	A	0.0705145	0.0157564	9115	7.6305e-06	0.00219247	20.0239	0.0232036	22.7618
class.Alphaproteobacteria.id.2379.summary.txt.gz	rs10803434	T	A	-0.0692742	0.0148866	9115	3.26423e-06	0.00237008	21.6499	0.0232036	22.7618
class.Alphaproteobacteria.id.2379.summary.txt.gz	rs55876211	T	C	-0.080811	0.0184159	9589	1.14345e-05	0.00200405	19.2514	0.0232036	22.7618
class.Alphaproteobacteria.id.2379.summary.txt.gz	rs7960664	A	G	0.0969489	0.0215149	9596	6.60182e-06	0.00211155	20.301	0.0232036	22.7618
class.Alphaproteobacteria.id.2379.summary.txt.gz	rs17061716	C	G	0.0927341	0.0207569	9465	7.90928e-06	0.00210435	19.9555	0.0232036	22.7618
class.Alphaproteobacteria.id.2379.summary.txt.gz	rs12977163	C	G	0.0690234	0.0153829	9115	7.22263e-06	0.00220395	20.1289	0.0232036	22.7618
class.Alphaproteobacteria.id.2379.summary.txt.gz	rs62285697	T	C	0.0805256	0.0180912	9115	8.54317e-06	0.00216888	19.8079	0.0232036	22.7618
class.Bacilli.id.1673	rs2952251	G	A	-0.0598868	0.0123903	17360	1.3424e-06	0.0013439	23.3588	0.0352477	28.7916
class.Bacilli.id.1673.summary.txt.gz	rs77558518	G	A	-0.107255	0.0222879	15836	1.49242e-06	0.00146021	23.1548	0.0352477	28.7916
class.Bacilli.id.1673.summary.txt.gz	rs57872228	T	C	-0.0714773	0.0146647	17375	1.093e-06	0.00136544	23.7542	0.0352477	28.7916
class.Bacilli.id.1673.summary.txt.gz	rs35344081	A	G	0.0619529	0.0127066	17374	1.08462e-06	0.00136637	23.769	0.0352477	28.7916
class.Bacilli.id.1673.summary.txt.gz	rs78938557	C	T	0.108007	0.0232858	15226	3.51224e-06	0.001411	21.5113	0.0352477	28.7916
class.Bacilli.id.1673.summary.txt.gz	rs11730038	A	G	-0.0630747	0.0128717	17377	9.57165e-07	0.00137994	24.0097	0.0352477	28.7916
class.Bacilli.id.1673.summary.txt.gz	rs76717940	A	T	0.156331	0.0325945	8017	1.61666e-06	0.00286119	22.9982	0.0352477	28.7916
class.Bacilli.id.1673.summary.txt.gz	rs1962325	G	C	0.0554219	0.0114789	17356	1.37814e-06	0.0013413	23.3083	0.0352477	28.7916
class.Bacilli.id.1673.summary.txt.gz	rs74352383	A	T	-0.104496	0.0217083	16519	1.48218e-06	0.00140072	23.1682	0.0352477	28.7916
class.Bacilli.id.1673.summary.txt.gz	rs9581006	T	C	0.225309	0.0467697	4253	1.4543e-06	0.00542712	23.1966	0.0352477	28.7916
class.Bacilli.id.1673.summary.txt.gz	rs11110282	G	A	-0.101189	0.0217379	16026	3.24019e-06	0.00135028	21.6661	0.0352477	28.7916
class.Bacilli.id.1673.summary.txt.gz	rs4028634	C	T	0.0520614	0.0109842	17377	2.14056e-06	0.00129111	22.462	0.0352477	28.7916
class.Bacilli.id.1673.summary.txt.gz	rs694949	G	A	-0.081146	0.0180042	16600	6.57345e-06	0.00122221	20.3111	0.0352477	28.7916
class.Bacilli.id.1673.summary.txt.gz	rs12797734	C	T	0.0572158	0.0126793	16902	6.40571e-06	0.00120332	20.3606	0.0352477	28.7916
class.Bacilli.id.1673.summary.txt.gz	rs28564647	G	T	-0.0613034	0.0137579	17368	8.35522e-06	0.00114188	19.8525	0.0352477	28.7916
class.Bacilli.id.1673.summary.txt.gz	rs10034695	T	C	-0.104434	0.0247882	10436	2.51938e-05	0.00169794	17.7464	0.0352477	28.7916
class.Bacilli.id.1673.summary.txt.gz	rs4459992	C	T	0.0535854	0.0116362	17362	4.12332e-06	0.00121995	21.2042	0.0352477	28.7916
class.Bacilli.id.1673.summary.txt.gz	rs34989881	G	A	0.111056	0.0246039	12966	6.36907e-06	0.00156887	20.3708	0.0352477	28.7916
class.Bacilli.id.1673.summary.txt.gz	rs111552159	G	C	0.128032	0.0286921	11350	8.10996e-06	0.00175127	19.9083	0.0352477	28.7916
class.Bacilli.id.1673.summary.txt.gz	rs13068444	G	A	0.0601035	0.0136407	17260	1.05214e-05	0.00112355	19.4121	0.0352477	28.7916
class.Bacilli.id.1673.summary.txt.gz	rs1595463	A	C	0.0476864	0.0108547	17358	1.1172e-05	0.00111063	19.2975	0.0352477	28.7916
class.Bacilli.id.1673.summary.txt.gz	rs74663707	T	C	0.0979154	0.0224074	15769	1.24368e-05	0.00120946	19.0926	0.0352477	28.7916
class.Bacteroidia.id.912	rs55773148	A	G	-0.121514	0.0236759	11349	2.8611e-07	0.00231565	26.3366	0.0311543	22.7745
class.Bacteroidia.id.912.summary.txt.gz	rs73846128	G	A	-0.0648523	0.013349	18334	1.18451e-06	0.00128569	23.5996	0.0311543	22.7745
class.Bacteroidia.id.912.summary.txt.gz	rs12938514	G	A	-0.199979	0.0416024	3350	1.53276e-06	0.0068502	23.0926	0.0311543	22.7745
class.Bacteroidia.id.912.summary.txt.gz	rs111845179	C	T	0.102648	0.0213843	16393	1.58545e-06	0.00140359	23.0386	0.0311543	22.7745
class.Bacteroidia.id.912.summary.txt.gz	rs2032750	C	T	-0.0508393	0.0106807	17853	1.93683e-06	0.00126746	22.6542	0.0311543	22.7745
class.Bacteroidia.id.912.summary.txt.gz	rs7546249	A	T	-0.0567113	0.0118386	18333	1.66472e-06	0.00125015	22.9452	0.0311543	22.7745
class.Bacteroidia.id.912.summary.txt.gz	rs929878	T	C	-0.0548532	0.012153	18334	6.37455e-06	0.00110994	20.3701	0.0311543	22.7745
class.Bacteroidia.id.912.summary.txt.gz	rs13291434	C	T	0.0694656	0.0149789	17400	3.52569e-06	0.0012345	21.5044	0.0311543	22.7745
class.Bacteroidia.id.912.summary.txt.gz	rs17343978	C	A	-0.0552057	0.0120278	18334	4.43558e-06	0.00114773	21.0645	0.0311543	22.7745
class.Bacteroidia.id.912.summary.txt.gz	rs72706335	C	T	-0.22241	0.0493458	3819	6.56994e-06	0.00529119	20.3039	0.0311543	22.7745
class.Bacteroidia.id.912.summary.txt.gz	rs11146701	G	A	0.0473596	0.010541	18220	7.02616e-06	0.00110668	20.1839	0.0311543	22.7745
class.Bacteroidia.id.912.summary.txt.gz	rs62531359	G	T	0.0655728	0.0149891	18320	1.21593e-05	0.00104357	19.136	0.0311543	22.7745
class.Bacteroidia.id.912.summary.txt.gz	rs1505366	G	T	-0.107337	0.0241244	11853	8.61467e-06	0.00166737	19.793	0.0311543	22.7745
class.Bacteroidia.id.912.summary.txt.gz	rs79585701	C	A	0.0646823	0.0149628	18334	1.54014e-05	0.00101823	18.6851	0.0311543	22.7745
class.Bacteroidia.id.912.summary.txt.gz	rs4916508	A	G	-0.0466729	0.0105312	18324	9.34266e-06	0.00107074	19.6392	0.0311543	22.7745
class.Bacteroidia.id.912.summary.txt.gz	rs62575403	T	C	0.140055	0.0311128	9668	6.74706e-06	0.00209157	20.2595	0.0311543	22.7745
class.Betaproteobacteria.id.2867	rs4033856	T	C	0.0832423	0.0167237	15945	6.44076e-07	0.00155141	24.7725	0.0209487	22.7221
class.Betaproteobacteria.id.2867.summary.txt.gz	rs2367850	C	G	0.064006	0.0130374	16717	9.1356e-07	0.0014397	24.0993	0.0209487	22.7221
class.Betaproteobacteria.id.2867.summary.txt.gz	rs12467854	C	G	0.0641363	0.0131766	17038	1.13061e-06	0.0013886	23.6891	0.0209487	22.7221
class.Betaproteobacteria.id.2867.summary.txt.gz	rs6087811	G	T	-0.0978177	0.0198522	16184	8.3374e-07	0.00149789	24.2753	0.0209487	22.7221
class.Betaproteobacteria.id.2867.summary.txt.gz	rs62395635	C	T	0.109741	0.0236	15108	3.31881e-06	0.00142917	21.62	0.0209487	22.7221
class.Betaproteobacteria.id.2867.summary.txt.gz	rs2613606	T	C	-0.0513106	0.0109091	17146	2.55782e-06	0.00128859	22.12	0.0209487	22.7221
class.Betaproteobacteria.id.2867.summary.txt.gz	rs1928341	G	A	0.0525581	0.0110408	17150	1.93249e-06	0.0013196	22.6584	0.0209487	22.7221
class.Betaproteobacteria.id.2867.summary.txt.gz	rs72747231	G	C	-0.137281	0.0290338	11344	2.26396e-06	0.00196694	22.353	0.0209487	22.7221
class.Betaproteobacteria.id.2867.summary.txt.gz	rs11128180	G	A	0.0592944	0.0128769	17151	4.13054e-06	0.00123475	21.2008	0.0209487	22.7221
class.Betaproteobacteria.id.2867.summary.txt.gz	rs2321387	A	G	-0.0494596	0.0109424	17149	6.18402e-06	0.00118993	20.428	0.0209487	22.7221
class.Betaproteobacteria.id.2867.summary.txt.gz	rs1511453	G	A	0.0923492	0.0199158	17085	3.53541e-06	0.00125692	21.499	0.0209487	22.7221
class.Betaproteobacteria.id.2867.summary.txt.gz	rs9964679	G	A	0.052911	0.0114866	17151	4.09838e-06	0.00123562	21.2158	0.0209487	22.7221
class.Betaproteobacteria.id.2867.summary.txt.gz	rs56386628	T	C	-0.0622252	0.0135688	17147	4.52006e-06	0.00122499	21.0281	0.0209487	22.7221
class.Betaproteobacteria.id.2867.summary.txt.gz	rs320161	G	A	0.0572286	0.01262	17035	5.7668e-06	0.00120571	20.5617	0.0209487	22.7221
class.Betaproteobacteria.id.2867.summary.txt.gz	rs75242906	T	C	-0.121083	0.028075	10803	1.61162e-05	0.00171885	18.5972	0.0209487	22.7221
class.Clostridia.id.1859	rs6815608	C	T	0.103803	0.0210883	16731	8.55279e-07	0.00144607	24.2263	0.0201944	20.2627
class.Clostridia.id.1859.summary.txt.gz	rs112334273	A	G	0.0641008	0.0127404	18217	4.87124e-07	0.00138766	25.3114	0.0201944	20.2627
class.Clostridia.id.1859.summary.txt.gz	rs6814436	C	T	0.0739995	0.0150815	18336	9.26524e-07	0.00131127	24.0724	0.0201944	20.2627
class.Clostridia.id.1859.summary.txt.gz	rs72915163	C	T	-0.0581025	0.0120557	18317	1.43928e-06	0.00126648	23.2249	0.0201944	20.2627
class.Clostridia.id.1859.summary.txt.gz	rs2273429	G	A	-0.0724037	0.0153105	18337	2.25599e-06	0.00121811	22.3612	0.0201944	20.2627
class.Clostridia.id.1859.summary.txt.gz	rs10774377	G	A	0.052659	0.0113858	18330	3.74674e-06	0.00116559	21.3879	0.0201944	20.2627
class.Clostridia.id.1859.summary.txt.gz	rs13179700	C	T	0.0511937	0.0109569	18338	2.97858e-06	0.00118903	21.8279	0.0201944	20.2627
class.Clostridia.id.1859.summary.txt.gz	rs6934062	C	G	0.0524406	0.0116115	17859	6.29454e-06	0.00114078	20.3942	0.0201944	20.2627
class.Clostridia.id.1859.summary.txt.gz	rs1842454	A	G	-0.0547202	0.0127338	18340	1.72945e-05	0.00100587	18.4642	0.0201944	20.2627
class.Clostridia.id.1859.summary.txt.gz	rs3792064	A	G	0.0795651	0.0182521	17812	1.30522e-05	0.00106572	19.0007	0.0201944	20.2627
class.Clostridia.id.1859.summary.txt.gz	rs76767978	A	G	0.0698882	0.0156319	18329	7.78988e-06	0.00108937	19.9866	0.0201944	20.2627
class.Clostridia.id.1859.summary.txt.gz	rs13105690	C	T	-0.0529097	0.011818	18340	7.56812e-06	0.00109172	20.0418	0.0201944	20.2627
class.Clostridia.id.1859.summary.txt.gz	rs76860606	G	C	0.0947036	0.0225117	17579	2.58937e-05	0.00100574	17.6957	0.0201944	20.2627
class.Clostridia.id.1859.summary.txt.gz	rs72738886	C	T	0.086617	0.0190393	16934	5.38028e-06	0.00122072	20.6945	0.0201944	20.2627
class.Clostridia.id.1859.summary.txt.gz	rs6126494	T	G	-0.0969353	0.0211699	17405	4.67378e-06	0.00120318	20.9641	0.0201944	20.2627
class.Clostridia.id.1859.summary.txt.gz	rs6797343	T	G	0.0592279	0.0134556	18340	1.07397e-05	0.00105533	19.373	0.0201944	20.2627
class.Clostridia.id.1859.summary.txt.gz	rs13421739	G	C	0.0888472	0.0179655	18340	7.59717e-07	0.00133178	24.4547	0.0201944	20.2627
class.Coriobacteriia.id.809	rs719099	G	A	0.0778402	0.0155815	17687	5.86301e-07	0.00140904	24.954	0.0261316	27.8888
class.Coriobacteriia.id.809.summary.txt.gz	rs240104	C	T	-0.0603429	0.0126849	17577	1.96432e-06	0.0012858	22.6271	0.0261316	27.8888
class.Coriobacteriia.id.809.summary.txt.gz	rs11250875	C	T	0.06075	0.0130939	17690	3.49139e-06	0.00121534	21.5232	0.0261316	27.8888
class.Coriobacteriia.id.809.summary.txt.gz	rs34739816	T	G	0.0965017	0.0207666	16593	3.36847e-06	0.00129972	21.5917	0.0261316	27.8888
class.Coriobacteriia.id.809.summary.txt.gz	rs76779974	G	C	0.0774888	0.0171877	16419	6.53222e-06	0.0012364	20.3231	0.0261316	27.8888
class.Coriobacteriia.id.809.summary.txt.gz	rs80046645	G	C	0.25584	0.0561995	3204	5.30506e-06	0.00642656	20.7109	0.0261316	27.8888
class.Coriobacteriia.id.809.summary.txt.gz	rs1816223	G	A	-0.0586265	0.0129006	17688	5.50697e-06	0.00116623	20.65	0.0261316	27.8888
class.Coriobacteriia.id.809.summary.txt.gz	rs67561917	G	A	-0.0714367	0.0154113	17333	3.56362e-06	0.00123808	21.4838	0.0261316	27.8888
class.Coriobacteriia.id.809.summary.txt.gz	rs3025411	G	A	0.0926543	0.0209468	15671	9.71963e-06	0.00124698	19.5632	0.0261316	27.8888
class.Coriobacteriia.id.809.summary.txt.gz	rs11656361	C	A	0.0773006	0.017553	16665	1.06348e-05	0.0011624	19.3915	0.0261316	27.8888
class.Coriobacteriia.id.809.summary.txt.gz	rs1397793	A	G	-0.0498855	0.0112446	17527	9.14851e-06	0.00112166	19.6792	0.0261316	27.8888
class.Coriobacteriia.id.809.summary.txt.gz	rs11073596	G	T	0.0510212	0.0114339	17527	8.10966e-06	0.00113478	19.9096	0.0261316	27.8888
class.Coriobacteriia.id.809.summary.txt.gz	rs2442778	A	G	-0.116408	0.0258545	13472	6.71785e-06	0.00150249	20.2689	0.0261316	27.8888
class.Coriobacteriia.id.809.summary.txt.gz	rs62448869	A	T	-0.0486059	0.0108982	17527	8.19673e-06	0.00113362	19.8892	0.0261316	27.8888
class.Coriobacteriia.id.809.summary.txt.gz	rs13307134	T	C	0.0565686	0.0126265	17527	7.45877e-06	0.00114388	20.0695	0.0261316	27.8888
class.Coriobacteriia.id.809.summary.txt.gz	rs12974142	A	G	0.0789796	0.0177205	17413	8.3127e-06	0.00113949	19.8623	0.0261316	27.8888
class.Coriobacteriia.id.809.summary.txt.gz	rs8010111	A	G	-0.103377	0.0229286	15996	6.52454e-06	0.00126919	20.3253	0.0261316	27.8888
class.Deltaproteobacteria.id.3087	rs6058181	T	C	0.0825716	0.0165958	15100	6.50983e-07	0.00163672	24.7518	0.0229179	25.2732
class.Deltaproteobacteria.id.3087.summary.txt.gz	rs4506934	T	C	-0.0936514	0.02012	15061	3.24559e-06	0.00143646	21.6627	0.0229179	25.2732
class.Deltaproteobacteria.id.3087.summary.txt.gz	rs17791387	G	A	-0.0735881	0.0154246	15071	1.83476e-06	0.00150796	22.7577	0.0229179	25.2732
class.Deltaproteobacteria.id.3087.summary.txt.gz	rs2838334	A	G	0.0561722	0.0124124	15168	6.02556e-06	0.00134839	20.4774	0.0229179	25.2732
class.Deltaproteobacteria.id.3087.summary.txt.gz	rs9928243	A	C	-0.0538457	0.0117718	15167	4.78201e-06	0.00137759	20.9199	0.0229179	25.2732
class.Deltaproteobacteria.id.3087.summary.txt.gz	rs11599763	C	T	-0.0544219	0.0117397	15168	3.55681e-06	0.00141479	21.4872	0.0229179	25.2732
class.Deltaproteobacteria.id.3087.summary.txt.gz	rs112381107	T	C	0.206594	0.0456908	4457	6.13829e-06	0.00456613	20.4354	0.0229179	25.2732
class.Deltaproteobacteria.id.3087.summary.txt.gz	rs17084793	A	G	-0.0710762	0.015953	15164	8.37583e-06	0.00130732	19.8475	0.0229179	25.2732
class.Deltaproteobacteria.id.3087.summary.txt.gz	rs2692012	G	A	0.110335	0.0253336	13104	1.32895e-05	0.00144544	18.9656	0.0229179	25.2732
class.Deltaproteobacteria.id.3087.summary.txt.gz	rs62020470	G	A	-0.0585411	0.0129358	15168	6.02539e-06	0.0013484	20.4774	0.0229179	25.2732
class.Deltaproteobacteria.id.3087.summary.txt.gz	rs16851319	C	G	-0.0705516	0.0150849	15154	2.9117e-06	0.00144136	21.871	0.0229179	25.2732
class.Deltaproteobacteria.id.3087.summary.txt.gz	rs7936267	G	A	-0.0560975	0.0123206	15162	5.28528e-06	0.00136543	20.7283	0.0229179	25.2732
class.Deltaproteobacteria.id.3087.summary.txt.gz	rs3935584	T	C	-0.0523485	0.011566	15166	6.00971e-06	0.0013489	20.4824	0.0229179	25.2732
class.Deltaproteobacteria.id.3087.summary.txt.gz	rs55744759	G	A	-0.0779693	0.0170738	15168	4.95709e-06	0.00137297	20.851	0.0229179	25.2732
class.Erysipelotrichia.id.2147	rs62504403	T	C	0.0681159	0.0127883	16981	1.00175e-07	0.00166794	28.3673	0.0159512	21.1563
class.Erysipelotrichia.id.2147.summary.txt.gz	rs7234058	C	T	-0.0945759	0.0194091	16874	1.10047e-06	0.00140515	23.741	0.0159512	21.1563
class.Erysipelotrichia.id.2147.summary.txt.gz	rs17530232	G	A	0.10305	0.0224648	16622	4.49263e-06	0.00126433	21.0397	0.0159512	21.1563
class.Erysipelotrichia.id.2147.summary.txt.gz	rs2300774	A	G	0.0524152	0.0106784	18216	9.17592e-07	0.00132092	24.0911	0.0159512	21.1563
class.Erysipelotrichia.id.2147.summary.txt.gz	rs35161940	C	T	-0.0806041	0.0167641	18213	1.52343e-06	0.00126771	23.1157	0.0159512	21.1563
class.Erysipelotrichia.id.2147.summary.txt.gz	rs10781552	T	C	-0.0552212	0.0116074	17789	1.96096e-06	0.00127068	22.6304	0.0159512	21.1563
class.Erysipelotrichia.id.2147.summary.txt.gz	rs8003149	T	C	0.0538798	0.0116888	18213	4.03592e-06	0.00116526	21.2454	0.0159512	21.1563
class.Erysipelotrichia.id.2147.summary.txt.gz	rs4078432	T	C	-0.0608929	0.0133764	17789	5.30679e-06	0.00116359	20.7209	0.0159512	21.1563
class.Erysipelotrichia.id.2147.summary.txt.gz	rs56970041	G	T	0.0724144	0.0164471	18217	1.06823e-05	0.001063	19.3832	0.0159512	21.1563
class.Erysipelotrichia.id.2147.summary.txt.gz	rs921306	C	T	0.0493866	0.0109127	17789	6.02189e-06	0.00115002	20.4789	0.0159512	21.1563
class.Erysipelotrichia.id.2147.summary.txt.gz	rs7826267	G	T	-0.0839071	0.0199131	17586	2.51256e-05	0.00100859	17.753	0.0159512	21.1563
class.Erysipelotrichia.id.2147.summary.txt.gz	rs1884466	T	C	-0.0475363	0.0106939	18205	8.78103e-06	0.00108423	19.7576	0.0159512	21.1563
class.Erysipelotrichia.id.2147.summary.txt.gz	rs290833	G	T	-0.0497374	0.0111376	17789	7.9808e-06	0.0011198	19.9402	0.0159512	21.1563
class.Gammaproteobacteria.id.3303	rs6706173	C	A	0.074251	0.0146392	16020	3.93547e-07	0.00160328	25.7225	0.0136267	24.5753
class.Gammaproteobacteria.id.3303.summary.txt.gz	rs11181912	A	G	-0.0579153	0.0118796	16017	1.08714e-06	0.00148168	23.7643	0.0136267	24.5753
class.Gammaproteobacteria.id.3303.summary.txt.gz	rs79795896	G	A	-0.15921	0.0351373	7577	5.86832e-06	0.00270228	20.5253	0.0136267	24.5753
class.Gammaproteobacteria.id.3303.summary.txt.gz	rs2234691	C	T	0.0762905	0.0171962	16011	9.14426e-06	0.00122779	19.6799	0.0136267	24.5753
class.Gammaproteobacteria.id.3303.summary.txt.gz	rs6469506	A	T	0.0541424	0.0116333	16023	3.2542e-06	0.00135001	21.6578	0.0136267	24.5753
class.Gammaproteobacteria.id.3303.summary.txt.gz	rs12404135	G	A	-0.0788843	0.0172415	15231	4.75642e-06	0.00137248	20.9302	0.0136267	24.5753
class.Gammaproteobacteria.id.3303.summary.txt.gz	rs9973122	A	T	0.0740614	0.0162596	15650	5.24048e-06	0.00132395	20.7447	0.0136267	24.5753
class.Gammaproteobacteria.id.3303.summary.txt.gz	rs9494710	T	C	-0.0549673	0.0120924	15650	5.47778e-06	0.00131855	20.6599	0.0136267	24.5753
class.Gammaproteobacteria.id.3303.summary.txt.gz	rs75101789	T	C	0.0729012	0.0163003	16024	7.73476e-06	0.00124672	19.9998	0.0136267	24.5753
class.Lentisphaeria.id.2250	rs2825714	G	A	-0.13741	0.0289246	4734	2.02778e-06	0.00474471	22.559	0.0493543	24.5202
class.Lentisphaeria.id.2250.summary.txt.gz	rs17114848	A	G	0.152377	0.0324332	4734	2.62487e-06	0.004641	22.0636	0.0493543	24.5202
class.Lentisphaeria.id.2250.summary.txt.gz	rs77599476	G	A	0.230292	0.0480168	3722	1.61812e-06	0.00614212	22.9899	0.0493543	24.5202
class.Lentisphaeria.id.2250.summary.txt.gz	rs11770843	T	C	0.109431	0.0234879	4705	3.17698e-06	0.00459233	21.6974	0.0493543	24.5202
class.Lentisphaeria.id.2250.summary.txt.gz	rs72640280	G	A	0.220207	0.0486196	3816	5.92141e-06	0.0053469	20.5027	0.0493543	24.5202
class.Lentisphaeria.id.2250.summary.txt.gz	rs62570196	T	C	-0.21635	0.0439866	3712	8.71847e-07	0.00647509	24.1792	0.0493543	24.5202
class.Lentisphaeria.id.2250.summary.txt.gz	rs2731834	G	C	0.109438	0.023693	4733	3.85603e-06	0.00448751	21.3261	0.0493543	24.5202
class.Lentisphaeria.id.2250.summary.txt.gz	rs2031282	G	A	0.122369	0.0270329	4734	5.99274e-06	0.00430972	20.4819	0.0493543	24.5202
class.Lentisphaeria.id.2250.summary.txt.gz	rs1002941	A	G	0.105025	0.0233484	4734	6.85439e-06	0.00425588	20.2249	0.0493543	24.5202
class.Lentisphaeria.id.2250.summary.txt.gz	rs73113483	A	T	-0.131217	0.0288713	4718	5.4963e-06	0.00435905	20.6473	0.0493543	24.5202
class.Melainabacteria.id.1589	rs9864379	C	T	-0.159735	0.0292553	5777	4.76077e-08	0.00513394	29.8015	0.052755	24.6892
class.Melainabacteria.id.1589.summary.txt.gz	rs11150282	C	T	0.0989487	0.0196972	5873	5.07376e-07	0.0042785	25.227	0.052755	24.6892
class.Melainabacteria.id.1589.summary.txt.gz	rs16851659	C	G	-0.0896103	0.0186432	5884	1.53528e-06	0.0039111	23.0954	0.052755	24.6892
class.Melainabacteria.id.1589.summary.txt.gz	rs73074665	T	A	0.166216	0.0355728	5758	2.97475e-06	0.00377741	21.8252	0.052755	24.6892
class.Melainabacteria.id.1589.summary.txt.gz	rs4129395	A	G	0.0896187	0.0185106	5887	1.28873e-06	0.00396586	23.432	0.052755	24.6892
class.Melainabacteria.id.1589.summary.txt.gz	rs79790072	C	T	0.226722	0.0487841	4107	3.36052e-06	0.00523152	21.5883	0.052755	24.6892
class.Melainabacteria.id.1589.summary.txt.gz	rs10738747	A	G	0.0814624	0.0184409	5884	9.98586e-06	0.00330551	19.5075	0.052755	24.6892
class.Melainabacteria.id.1589.summary.txt.gz	rs1221147	A	T	0.123968	0.0278958	5768	8.83169e-06	0.00341217	19.742	0.052755	24.6892
class.Melainabacteria.id.1589.summary.txt.gz	rs113884518	C	T	-0.205352	0.0454982	4442	6.37947e-06	0.00456503	20.3617	0.052755	24.6892
class.Melainabacteria.id.1589.summary.txt.gz	rs789069	C	A	-0.103539	0.0234287	5879	9.90038e-06	0.00331109	19.5239	0.052755	24.6892
class.Melainabacteria.id.1589.summary.txt.gz	rs367480	A	G	-0.083758	0.0185796	5887	6.54217e-06	0.00344025	20.3157	0.052755	24.6892
class.Melainabacteria.id.1589.summary.txt.gz	rs28678345	C	T	0.214848	0.0470878	4323	5.04954e-06	0.00479265	20.8088	0.052755	24.6892
class.Melainabacteria.id.1589.summary.txt.gz	rs10148250	A	G	0.0861928	0.0193381	5453	8.30538e-06	0.00362995	19.859	0.052755	24.6892
class.Methanobacteria.id.119	rs10202904	G	T	-0.121754	0.0235357	3695	2.30182e-07	0.00719054	26.747	0.0746448	24.751
class.Methanobacteria.id.119.summary.txt.gz	rs73457410	G	A	0.21534	0.0436695	3498	8.17584e-07	0.0069034	24.3021	0.0746448	24.751
class.Methanobacteria.id.119.summary.txt.gz	rs62241835	T	G	-0.203385	0.0417931	3383	1.13601e-06	0.00695183	23.6687	0.0746448	24.751
class.Methanobacteria.id.119.summary.txt.gz	rs894996	A	C	0.216999	0.0449076	3582	1.35081e-06	0.00647634	23.3364	0.0746448	24.751
class.Methanobacteria.id.119.summary.txt.gz	rs75208022	T	C	-0.227245	0.048763	3203	3.15922e-06	0.00673465	21.7038	0.0746448	24.751
class.Methanobacteria.id.119.summary.txt.gz	rs12825290	G	C	-0.216781	0.0493496	3144	1.11921e-05	0.00610007	19.2841	0.0746448	24.751
class.Methanobacteria.id.119.summary.txt.gz	rs56131665	A	G	0.178661	0.039298	3572	5.45921e-06	0.00575311	20.6574	0.0746448	24.751
class.Methanobacteria.id.119.summary.txt.gz	rs11018665	T	A	0.111465	0.0250516	3698	8.6096e-06	0.00532506	19.7868	0.0746448	24.751
class.Methanobacteria.id.119.summary.txt.gz	rs4257531	A	G	0.164498	0.0364959	3162	6.56556e-06	0.00638397	20.303	0.0746448	24.751
class.Methanobacteria.id.119.summary.txt.gz	rs6508769	C	T	0.153519	0.0344519	3319	8.34848e-06	0.00594705	19.8444	0.0746448	24.751
class.Methanobacteria.id.119.summary.txt.gz	rs73068003	T	G	-0.15814	0.0351803	3692	6.95248e-06	0.0054432	20.1953	0.0746448	24.751
class.Methanobacteria.id.119.summary.txt.gz	rs10424197	A	G	-0.111274	0.0247517	3698	6.9367e-06	0.00543558	20.1997	0.0746448	24.751
class.Mollicutes.id.3920	rs74603314	C	T	0.221639	0.0462918	4499	1.68555e-06	0.00506947	22.9136	0.0260299	9.9909
class.Mollicutes.id.3920.summary.txt.gz	rs10108398	A	G	0.0769142	0.0153953	10932	5.8543e-07	0.00227797	24.9551	0.0260299	9.9909
class.Mollicutes.id.3920.summary.txt.gz	rs67374027	T	A	0.0752392	0.0154766	11389	1.16517e-06	0.00207085	23.6297	0.0260299	9.9909
class.Mollicutes.id.3920.summary.txt.gz	rs72901605	C	T	-0.0841852	0.0178119	10526	2.286e-06	0.00211771	22.3341	0.0260299	9.9909
class.Mollicutes.id.3920.summary.txt.gz	rs3768491	G	A	-0.0681052	0.0149061	11002	4.90185e-06	0.00189381	20.8715	0.0260299	9.9909
class.Mollicutes.id.3920.summary.txt.gz	rs17214486	A	C	0.06099	0.0135623	11387	6.89079e-06	0.00177285	20.2198	0.0260299	9.9909
class.Mollicutes.id.3920.summary.txt.gz	rs12566890	G	T	-0.101147	0.0230978	11371	1.19186e-05	0.00168358	19.1729	0.0260299	9.9909
class.Mollicutes.id.3920.summary.txt.gz	rs78169027	G	A	-0.108283	0.0237289	10542	5.03478e-06	0.00197144	20.8201	0.0260299	9.9909
class.Mollicutes.id.3920.summary.txt.gz	rs4885016	C	T	-0.0819606	0.0181628	11388	6.40508e-06	0.00178493	20.3596	0.0260299	9.9909
class.Mollicutes.id.3920.summary.txt.gz	rs28537087	A	G	0.0820873	0.0188312	11382	1.30588e-05	0.00166669	18.9986	0.0260299	9.9909
class.Mollicutes.id.3920.summary.txt.gz	rs2464826	C	A	0.0944239	0.0211806	10998	8.27141e-06	0.0018038	19.8705	0.0260299	9.9909
class.Mollicutes.id.3920.summary.txt.gz	rs6043847	C	T	-0.114937	0.0248606	11130	3.77745e-06	0.00191677	21.3707	0.0260299	9.9909
class.Negativicutes.id.2164	rs1643968	C	T	-0.0565284	0.0112298	18170	4.80887e-07	0.00139261	25.3362	0.0171447	24.3622
class.Negativicutes.id.2164.summary.txt.gz	rs60274479	C	T	-0.0659623	0.0134137	17610	8.76408e-07	0.00137132	24.1794	0.0171447	24.3622
class.Negativicutes.id.2164.summary.txt.gz	rs13086907	A	G	0.0625312	0.0131735	18163	2.06721e-06	0.00123898	22.5291	0.0171447	24.3622
class.Negativicutes.id.2164.summary.txt.gz	rs73232831	A	G	-0.151829	0.0314932	9382	1.42835e-06	0.00247119	23.2372	0.0171447	24.3622
class.Negativicutes.id.2164.summary.txt.gz	rs71405394	A	G	-0.114178	0.02405	13861	2.05919e-06	0.00162343	22.5358	0.0171447	24.3622
class.Negativicutes.id.2164.summary.txt.gz	rs61249479	C	A	0.0777075	0.0168628	18165	4.06137e-06	0.00116768	21.2333	0.0171447	24.3622
class.Negativicutes.id.2164.summary.txt.gz	rs1447205	C	G	-0.0502053	0.0108382	18165	3.61703e-06	0.00117988	21.4554	0.0171447	24.3622
class.Negativicutes.id.2164.summary.txt.gz	rs4722181	G	T	0.0501306	0.0105798	18163	2.15486e-06	0.0012346	22.4493	0.0171447	24.3622
class.Negativicutes.id.2164.summary.txt.gz	rs9423647	A	G	0.047817	0.0105282	18164	5.57748e-06	0.00113436	20.6257	0.0171447	24.3622
class.Negativicutes.id.2164.summary.txt.gz	rs2834062	G	A	0.0489057	0.0108842	18171	7.01313e-06	0.00110986	20.1874	0.0171447	24.3622
class.Negativicutes.id.2164.summary.txt.gz	rs10787507	C	G	-0.0545098	0.0127038	18162	1.78006e-05	0.0010127	18.4092	0.0171447	24.3622
class.Negativicutes.id.2164.summary.txt.gz	rs1649999	G	A	0.0748989	0.0166458	18036	6.809e-06	0.00112128	20.2439	0.0171447	24.3622
class.Negativicutes.id.2164.summary.txt.gz	rs1135612	A	G	0.0529785	0.0119177	18164	8.77389e-06	0.00108676	19.7592	0.0171447	24.3622
class.Verrucomicrobiae.id.4029	rs11729256	C	T	0.0749798	0.0150177	11861	5.95195e-07	0.00209725	24.9235	0.0251396	25.4612
class.Verrucomicrobiae.id.4029.summary.txt.gz	rs4936098	G	A	0.0648843	0.0135928	11858	1.81119e-06	0.00191785	22.7817	0.0251396	25.4612
class.Verrucomicrobiae.id.4029.summary.txt.gz	rs9349825	G	A	-0.0704036	0.0147128	11858	1.70821e-06	0.0019273	22.8942	0.0251396	25.4612
class.Verrucomicrobiae.id.4029.summary.txt.gz	rs74542928	C	T	0.112164	0.0236422	11216	2.09314e-06	0.00200272	22.5036	0.0251396	25.4612
class.Verrucomicrobiae.id.4029.summary.txt.gz	rs2602429	T	C	0.0746844	0.0156194	11690	1.73987e-06	0.00195194	22.8589	0.0251396	25.4612
class.Verrucomicrobiae.id.4029.summary.txt.gz	rs4242783	A	G	0.0689292	0.0147693	11690	3.05538e-06	0.00185979	21.7777	0.0251396	25.4612
class.Verrucomicrobiae.id.4029.summary.txt.gz	rs11184341	C	G	0.0655342	0.0142231	11864	4.07351e-06	0.00178625	21.2264	0.0251396	25.4612
class.Verrucomicrobiae.id.4029.summary.txt.gz	rs61779207	A	G	-0.0758309	0.0167762	11591	6.1794e-06	0.00175963	20.4283	0.0251396	25.4612
class.Verrucomicrobiae.id.4029.summary.txt.gz	rs117107102	G	A	0.204683	0.0431573	4975	2.10865e-06	0.00450094	22.4844	0.0251396	25.4612
class.Verrucomicrobiae.id.4029.summary.txt.gz	rs12908520	A	G	0.0618926	0.0130946	11863	2.28353e-06	0.00187966	22.3366	0.0251396	25.4612
class.Verrucomicrobiae.id.4029.summary.txt.gz	rs111862613	C	T	0.090699	0.0196746	11621	4.02761e-06	0.00182539	21.248	0.0251396	25.4612
class.Verrucomicrobiae.id.4029.summary.txt.gz	rs941682	A	G	-0.0631436	0.0143767	11809	1.12278e-05	0.00163086	19.287	0.0251396	25.4612
order.Victivallales.id.2254	rs2825714	G	A	-0.13741	0.0289246	4734	2.02778e-06	0.00474471	22.559	0.0493543	24.5202
order.Victivallales.id.2254.summary.txt.gz	rs17114848	A	G	0.152377	0.0324332	4734	2.62487e-06	0.004641	22.0636	0.0493543	24.5202
order.Victivallales.id.2254.summary.txt.gz	rs77599476	G	A	0.230292	0.0480168	3722	1.61812e-06	0.00614212	22.9899	0.0493543	24.5202
order.Victivallales.id.2254.summary.txt.gz	rs11770843	T	C	0.109431	0.0234879	4705	3.17698e-06	0.00459233	21.6974	0.0493543	24.5202
order.Victivallales.id.2254.summary.txt.gz	rs72640280	G	A	0.220207	0.0486196	3816	5.92141e-06	0.0053469	20.5027	0.0493543	24.5202
order.Victivallales.id.2254.summary.txt.gz	rs62570196	T	C	-0.21635	0.0439866	3712	8.71847e-07	0.00647509	24.1792	0.0493543	24.5202
order.Victivallales.id.2254.summary.txt.gz	rs2731834	G	C	0.109438	0.023693	4733	3.85603e-06	0.00448751	21.3261	0.0493543	24.5202
order.Victivallales.id.2254.summary.txt.gz	rs2031282	G	A	0.122369	0.0270329	4734	5.99274e-06	0.00430972	20.4819	0.0493543	24.5202
order.Victivallales.id.2254.summary.txt.gz	rs1002941	A	G	0.105025	0.0233484	4734	6.85439e-06	0.00425588	20.2249	0.0493543	24.5202
order.Victivallales.id.2254.summary.txt.gz	rs73113483	A	T	-0.131217	0.0288713	4718	5.4963e-06	0.00435905	20.6473	0.0493543	24.5202
order.Verrucomicrobiales.id.4030	rs11729256	C	T	0.0749798	0.0150177	11861	5.95195e-07	0.00209725	24.9235	0.0251396	25.4612
order.Verrucomicrobiales.id.4030.summary.txt.gz	rs4936098	G	A	0.0648843	0.0135928	11858	1.81119e-06	0.00191785	22.7817	0.0251396	25.4612
order.Verrucomicrobiales.id.4030.summary.txt.gz	rs9349825	G	A	-0.0704036	0.0147128	11858	1.70821e-06	0.0019273	22.8942	0.0251396	25.4612
order.Verrucomicrobiales.id.4030.summary.txt.gz	rs74542928	C	T	0.112164	0.0236422	11216	2.09314e-06	0.00200272	22.5036	0.0251396	25.4612
order.Verrucomicrobiales.id.4030.summary.txt.gz	rs2602429	T	C	0.0746844	0.0156194	11690	1.73987e-06	0.00195194	22.8589	0.0251396	25.4612
order.Verrucomicrobiales.id.4030.summary.txt.gz	rs4242783	A	G	0.0689292	0.0147693	11690	3.05538e-06	0.00185979	21.7777	0.0251396	25.4612
order.Verrucomicrobiales.id.4030.summary.txt.gz	rs11184341	C	G	0.0655342	0.0142231	11864	4.07351e-06	0.00178625	21.2264	0.0251396	25.4612
order.Verrucomicrobiales.id.4030.summary.txt.gz	rs61779207	A	G	-0.0758309	0.0167762	11591	6.1794e-06	0.00175963	20.4283	0.0251396	25.4612
order.Verrucomicrobiales.id.4030.summary.txt.gz	rs117107102	G	A	0.204683	0.0431573	4975	2.10865e-06	0.00450094	22.4844	0.0251396	25.4612
order.Verrucomicrobiales.id.4030.summary.txt.gz	rs12908520	A	G	0.0618926	0.0130946	11863	2.28353e-06	0.00187966	22.3366	0.0251396	25.4612
order.Verrucomicrobiales.id.4030.summary.txt.gz	rs111862613	C	T	0.090699	0.0196746	11621	4.02761e-06	0.00182539	21.248	0.0251396	25.4612
order.Verrucomicrobiales.id.4030.summary.txt.gz	rs941682	A	G	-0.0631436	0.0143767	11809	1.12278e-05	0.00163086	19.287	0.0251396	25.4612
order.Selenomonadales.id.2165	rs1643968	C	T	-0.0565284	0.0112298	18170	4.80887e-07	0.00139261	25.3362	0.0171447	24.3622
order.Selenomonadales.id.2165.summary.txt.gz	rs60274479	C	T	-0.0659623	0.0134137	17610	8.76408e-07	0.00137132	24.1794	0.0171447	24.3622
order.Selenomonadales.id.2165.summary.txt.gz	rs13086907	A	G	0.0625312	0.0131735	18163	2.06721e-06	0.00123898	22.5291	0.0171447	24.3622
order.Selenomonadales.id.2165.summary.txt.gz	rs73232831	A	G	-0.151829	0.0314932	9382	1.42835e-06	0.00247119	23.2372	0.0171447	24.3622
order.Selenomonadales.id.2165.summary.txt.gz	rs71405394	A	G	-0.114178	0.02405	13861	2.05919e-06	0.00162343	22.5358	0.0171447	24.3622
order.Selenomonadales.id.2165.summary.txt.gz	rs61249479	C	A	0.0777075	0.0168628	18165	4.06137e-06	0.00116768	21.2333	0.0171447	24.3622
order.Selenomonadales.id.2165.summary.txt.gz	rs1447205	C	G	-0.0502053	0.0108382	18165	3.61703e-06	0.00117988	21.4554	0.0171447	24.3622
order.Selenomonadales.id.2165.summary.txt.gz	rs4722181	G	T	0.0501306	0.0105798	18163	2.15486e-06	0.0012346	22.4493	0.0171447	24.3622
order.Selenomonadales.id.2165.summary.txt.gz	rs9423647	A	G	0.047817	0.0105282	18164	5.57748e-06	0.00113436	20.6257	0.0171447	24.3622
order.Selenomonadales.id.2165.summary.txt.gz	rs2834062	G	A	0.0489057	0.0108842	18171	7.01313e-06	0.00110986	20.1874	0.0171447	24.3622
order.Selenomonadales.id.2165.summary.txt.gz	rs10787507	C	G	-0.0545098	0.0127038	18162	1.78006e-05	0.0010127	18.4092	0.0171447	24.3622
order.Selenomonadales.id.2165.summary.txt.gz	rs1649999	G	A	0.0748989	0.0166458	18036	6.809e-06	0.00112128	20.2439	0.0171447	24.3622
order.Selenomonadales.id.2165.summary.txt.gz	rs1135612	A	G	0.0529785	0.0119177	18164	8.77389e-06	0.00108676	19.7592	0.0171447	24.3622
order.Rhodospirillales.id.2667	rs9813022	G	A	-0.0830795	0.0162642	8600	3.25357e-07	0.00302489	26.087	0.0380632	22.6442
order.Rhodospirillales.id.2667.summary.txt.gz	rs11630875	C	T	0.0945198	0.0202139	8595	2.92543e-06	0.00253745	21.8598	0.0380632	22.6442
order.Rhodospirillales.id.2667.summary.txt.gz	rs76784716	G	A	0.136039	0.0284399	8600	1.72361e-06	0.0026535	22.8755	0.0380632	22.6442
order.Rhodospirillales.id.2667.summary.txt.gz	rs3754624	T	C	0.094128	0.0198389	8598	2.08905e-06	0.00261137	22.5061	0.0380632	22.6442
order.Rhodospirillales.id.2667.summary.txt.gz	rs7001029	T	C	0.120726	0.0260989	8063	3.73346e-06	0.00264671	21.3917	0.0380632	22.6442
order.Rhodospirillales.id.2667.summary.txt.gz	rs2162883	T	C	0.090131	0.0193257	8602	3.10439e-06	0.00252221	21.7459	0.0380632	22.6442
order.Rhodospirillales.id.2667.summary.txt.gz	rs1035406	A	G	-0.114725	0.0247994	8585	3.72574e-06	0.00248664	21.396	0.0380632	22.6442
order.Rhodospirillales.id.2667.summary.txt.gz	rs4278423	C	T	0.105215	0.0233778	8603	6.77474e-06	0.00234897	20.2511	0.0380632	22.6442
order.Rhodospirillales.id.2667.summary.txt.gz	rs61933850	A	G	0.164663	0.0360285	6846	4.86938e-06	0.00304184	20.8819	0.0380632	22.6442
order.Rhodospirillales.id.2667.summary.txt.gz	rs77304857	A	C	-0.0997433	0.0222165	8602	7.13595e-06	0.00233775	20.1518	0.0380632	22.6442
order.Rhodospirillales.id.2667.summary.txt.gz	rs55876211	T	C	-0.0865002	0.0195197	8596	9.36059e-06	0.0022793	19.6331	0.0380632	22.6442
order.Rhodospirillales.id.2667.summary.txt.gz	rs11591293	T	G	0.0722755	0.0158186	8602	4.9e-06	0.002421	20.8711	0.0380632	22.6442
order.Rhodospirillales.id.2667.summary.txt.gz	rs4822789	C	G	0.0727755	0.0159522	8594	5.0642e-06	0.00241594	20.808	0.0380632	22.6442
order.Rhodospirillales.id.2667.summary.txt.gz	rs13336560	T	C	-0.0695313	0.0157065	8112	9.55909e-06	0.00241005	19.5927	0.0380632	22.6442
order.Rhodospirillales.id.2667.summary.txt.gz	rs3730086	G	A	0.0800354	0.0178737	8602	7.54079e-06	0.00232554	20.0462	0.0380632	22.6442
order.Pasteurellales.id.3688	rs12191680	G	C	0.102214	0.0197189	9408	2.17733e-07	0.00284783	26.8632	0.0598084	31.4315
order.Pasteurellales.id.3688.summary.txt.gz	rs9382510	T	C	-0.0881865	0.0169965	9410	2.11976e-07	0.0028527	26.915	0.0598084	31.4315
order.Pasteurellales.id.3688.summary.txt.gz	rs10840326	G	C	-0.0717634	0.0149229	9154	1.51736e-06	0.00251995	23.1208	0.0598084	31.4315
order.Pasteurellales.id.3688.summary.txt.gz	rs76022354	T	C	0.24289	0.0500406	3692	1.21086e-06	0.00634087	23.5471	0.0598084	31.4315
order.Pasteurellales.id.3688.summary.txt.gz	rs72756943	A	G	0.13988	0.0303029	8020	3.91089e-06	0.00264982	21.3027	0.0598084	31.4315
order.Pasteurellales.id.3688.summary.txt.gz	rs78909003	C	T	-0.241159	0.0498372	3638	1.30532e-06	0.00639517	23.4025	0.0598084	31.4315
order.Pasteurellales.id.3688.summary.txt.gz	rs6092684	T	A	0.0684647	0.014674	9366	3.07538e-06	0.00231886	21.7643	0.0598084	31.4315
order.Pasteurellales.id.3688.summary.txt.gz	rs4822728	C	T	0.0685479	0.0149032	9412	4.23444e-06	0.00224269	21.1512	0.0598084	31.4315
order.Pasteurellales.id.3688.summary.txt.gz	rs35510	G	A	0.122729	0.0264958	8671	3.62105e-06	0.00246831	21.4507	0.0598084	31.4315
order.Pasteurellales.id.3688.summary.txt.gz	rs10965428	A	C	-0.119902	0.0258219	8873	3.4268e-06	0.00242411	21.5565	0.0598084	31.4315
order.Pasteurellales.id.3688.summary.txt.gz	rs16970009	G	A	0.187381	0.0429572	4703	1.28848e-05	0.00402952	19.0194	0.0598084	31.4315
order.Pasteurellales.id.3688.summary.txt.gz	rs12050685	G	A	-0.0670948	0.015239	9411	1.06844e-05	0.00205559	19.3809	0.0598084	31.4315
order.Pasteurellales.id.3688.summary.txt.gz	rs73139353	C	A	-0.222573	0.0484634	4047	4.37778e-06	0.00518471	21.0815	0.0598084	31.4315
order.Pasteurellales.id.3688.summary.txt.gz	rs6972479	G	A	-0.0781862	0.0175366	8616	8.25476e-06	0.00230179	19.8733	0.0598084	31.4315
order.Pasteurellales.id.3688.summary.txt.gz	rs9895850	C	T	-0.176406	0.041017	4737	1.7017e-05	0.00388961	18.4892	0.0598084	31.4315
order.Pasteurellales.id.3688.summary.txt.gz	rs111582866	A	G	-0.113957	0.0256403	8616	8.8113e-06	0.00228738	19.7486	0.0598084	31.4315
order.Pasteurellales.id.3688.summary.txt.gz	rs62568866	A	T	-0.118018	0.0259206	8020	5.28699e-06	0.00257817	20.7252	0.0598084	31.4315
order.Pasteurellales.id.3688.summary.txt.gz	rs731534	G	C	-0.0986502	0.0216316	9115	5.10415e-06	0.00227652	20.7932	0.0598084	31.4315
order.Pasteurellales.id.3688.summary.txt.gz	rs9938097	C	T	-0.0710386	0.0158024	9402	6.94314e-06	0.00214481	20.2045	0.0598084	31.4315
order.NB1n.id.3953	rs60583455	C	T	0.108934	0.021177	4773	2.68995e-07	0.0055132	26.4493	0.076335	23.1159
order.NB1n.id.3953.summary.txt.gz	rs2172426	T	C	-0.10212	0.0198947	5099	2.85118e-07	0.00514072	26.3376	0.076335	23.1159
order.NB1n.id.3953.summary.txt.gz	rs11251024	A	G	0.104201	0.0206737	5107	4.64871e-07	0.00494979	25.3944	0.076335	23.1159
order.NB1n.id.3953.summary.txt.gz	rs13219468	C	G	0.115344	0.0236958	5104	1.12913e-06	0.00462086	23.6851	0.076335	23.1159
order.NB1n.id.3953.summary.txt.gz	rs267959	G	A	0.0988612	0.0209676	5107	2.41758e-06	0.00433415	22.2221	0.076335	23.1159
order.NB1n.id.3953.summary.txt.gz	rs11606187	G	A	-0.154539	0.0326288	5102	2.17674e-06	0.00437753	22.4236	0.076335	23.1159
order.NB1n.id.3953.summary.txt.gz	rs7911787	T	G	-0.223071	0.0470232	3879	2.09709e-06	0.00576803	22.4924	0.076335	23.1159
order.NB1n.id.3953.summary.txt.gz	rs72671304	C	T	0.172322	0.0370028	4887	3.20862e-06	0.0044182	21.6787	0.076335	23.1159
order.NB1n.id.3953.summary.txt.gz	rs13385922	C	T	0.0929494	0.0201348	5106	3.90545e-06	0.00415631	21.3024	0.076335	23.1159
order.NB1n.id.3953.summary.txt.gz	rs4383094	C	T	0.149188	0.0320662	5091	3.27936e-06	0.00423377	21.6372	0.076335	23.1159
order.NB1n.id.3953.summary.txt.gz	rs55921101	T	A	-0.109245	0.0236201	5105	3.74399e-06	0.00417285	21.3833	0.076335	23.1159
order.NB1n.id.3953.summary.txt.gz	rs9542068	C	T	0.0990709	0.0218149	5107	5.5875e-06	0.00402224	20.6165	0.076335	23.1159
order.NB1n.id.3953.summary.txt.gz	rs2930903	G	C	0.0908335	0.0209434	4789	1.44375e-05	0.00391247	18.8026	0.076335	23.1159
order.NB1n.id.3953.summary.txt.gz	rs60775321	C	T	-0.0962425	0.0213842	5101	6.7748e-06	0.00395524	20.2479	0.076335	23.1159
order.NB1n.id.3953.summary.txt.gz	rs166849	A	G	0.0911053	0.0202239	5107	6.64278e-06	0.00395793	20.2855	0.076335	23.1159
order.NB1n.id.3953.summary.txt.gz	rs6051857	G	A	-0.134267	0.029288	5085	4.55394e-06	0.00411599	21.008	0.076335	23.1159
order.NB1n.id.3953.summary.txt.gz	rs80270230	C	G	0.176113	0.0393214	4261	7.50606e-06	0.00468569	20.0503	0.076335	23.1159
order.MollicutesRF9.id.11579	rs74603314	C	T	0.230767	0.0489701	4033	2.44806e-06	0.00547612	22.1958	0.0365168	9.51312
order.MollicutesRF9.id.11579.summary.txt.gz	rs76373661	A	G	0.0908218	0.0202986	10359	7.66656e-06	0.00192882	20.0154	0.0365168	9.51312
order.MollicutesRF9.id.11579.summary.txt.gz	rs17235252	C	T	-0.122002	0.0255463	9531	1.79059e-06	0.00238728	22.8028	0.0365168	9.51312
order.MollicutesRF9.id.11579.summary.txt.gz	rs638542	A	G	-0.070592	0.0157049	9970	6.96023e-06	0.00202239	20.2001	0.0365168	9.51312
order.MollicutesRF9.id.11579.summary.txt.gz	rs62188991	C	G	-0.110864	0.0241355	9531	4.36083e-06	0.00220887	21.0949	0.0365168	9.51312
order.MollicutesRF9.id.11579.summary.txt.gz	rs949341	A	G	0.0656602	0.0147216	10355	8.19158e-06	0.00191738	19.8888	0.0365168	9.51312
order.MollicutesRF9.id.11579.summary.txt.gz	rs13100746	T	C	0.0638979	0.0142685	10359	7.52623e-06	0.00193222	20.0507	0.0365168	9.51312
order.MollicutesRF9.id.11579.summary.txt.gz	rs515984	C	T	-0.0875451	0.0190685	10359	4.40959e-06	0.00203062	21.0739	0.0365168	9.51312
order.MollicutesRF9.id.11579.summary.txt.gz	rs7706512	A	G	0.0657351	0.0138979	10359	2.24686e-06	0.00215496	22.3672	0.0365168	9.51312
order.MollicutesRF9.id.11579.summary.txt.gz	rs11779863	A	G	-0.0772768	0.0172171	10353	7.17645e-06	0.00194209	20.1417	0.0365168	9.51312
order.MollicutesRF9.id.11579.summary.txt.gz	rs7801843	G	A	-0.0869495	0.0194509	10359	7.81488e-06	0.0019253	19.9788	0.0365168	9.51312
order.MollicutesRF9.id.11579.summary.txt.gz	rs10071529	C	G	0.125105	0.0278674	10147	7.14653e-06	0.00198223	20.1496	0.0365168	9.51312
order.MollicutesRF9.id.11579.summary.txt.gz	rs739151	G	C	0.0652659	0.0139773	10337	3.02042e-06	0.00210483	21.7993	0.0365168	9.51312
order.MollicutesRF9.id.11579.summary.txt.gz	rs114184530	C	T	-0.154545	0.0339992	7196	5.47949e-06	0.00286309	20.6562	0.0365168	9.51312
order.MollicutesRF9.id.11579.summary.txt.gz	rs12566890	G	T	-0.103134	0.0241775	10339	1.99285e-05	0.00175686	18.1926	0.0365168	9.51312
order.MollicutesRF9.id.11579.summary.txt.gz	rs3932485	T	C	0.0626209	0.0141623	10359	9.79483e-06	0.00188379	19.5472	0.0365168	9.51312
order.Methanobacteriales.id.120	rs10202904	G	T	-0.121754	0.0235357	3695	2.30182e-07	0.00719054	26.747	0.0746448	24.751
order.Methanobacteriales.id.120.summary.txt.gz	rs73457410	G	A	0.21534	0.0436695	3498	8.17584e-07	0.0069034	24.3021	0.0746448	24.751
order.Methanobacteriales.id.120.summary.txt.gz	rs62241835	T	G	-0.203385	0.0417931	3383	1.13601e-06	0.00695183	23.6687	0.0746448	24.751
order.Methanobacteriales.id.120.summary.txt.gz	rs894996	A	C	0.216999	0.0449076	3582	1.35081e-06	0.00647634	23.3364	0.0746448	24.751
order.Methanobacteriales.id.120.summary.txt.gz	rs75208022	T	C	-0.227245	0.048763	3203	3.15922e-06	0.00673465	21.7038	0.0746448	24.751
order.Methanobacteriales.id.120.summary.txt.gz	rs12825290	G	C	-0.216781	0.0493496	3144	1.11921e-05	0.00610007	19.2841	0.0746448	24.751
order.Methanobacteriales.id.120.summary.txt.gz	rs56131665	A	G	0.178661	0.039298	3572	5.45921e-06	0.00575311	20.6574	0.0746448	24.751
order.Methanobacteriales.id.120.summary.txt.gz	rs11018665	T	A	0.111465	0.0250516	3698	8.6096e-06	0.00532506	19.7868	0.0746448	24.751
order.Methanobacteriales.id.120.summary.txt.gz	rs4257531	A	G	0.164498	0.0364959	3162	6.56556e-06	0.00638397	20.303	0.0746448	24.751
order.Methanobacteriales.id.120.summary.txt.gz	rs6508769	C	T	0.153519	0.0344519	3319	8.34848e-06	0.00594705	19.8444	0.0746448	24.751
order.Methanobacteriales.id.120.summary.txt.gz	rs73068003	T	G	-0.15814	0.0351803	3692	6.95248e-06	0.0054432	20.1953	0.0746448	24.751
order.Methanobacteriales.id.120.summary.txt.gz	rs10424197	A	G	-0.111274	0.0247517	3698	6.9367e-06	0.00543558	20.1997	0.0746448	24.751
order.Lactobacillales.id.1800	rs2952251	G	A	-0.0629317	0.0124177	17278	4.02264e-07	0.00148428	25.6805	0.0314702	29.5137
order.Lactobacillales.id.1800.summary.txt.gz	rs35344081	A	G	0.0642442	0.0127358	17292	4.55028e-07	0.00146936	25.4427	0.0314702	29.5137
order.Lactobacillales.id.1800.summary.txt.gz	rs76717940	A	T	0.160943	0.0327	7976	8.57537e-07	0.00302792	24.218	0.0314702	29.5137
order.Lactobacillales.id.1800.summary.txt.gz	rs77558518	G	A	-0.106466	0.0223484	15758	1.89861e-06	0.00143815	22.6921	0.0314702	29.5137
order.Lactobacillales.id.1800.summary.txt.gz	rs11110282	G	A	-0.10239	0.0217849	15956	2.60125e-06	0.00138254	22.0875	0.0314702	29.5137
order.Lactobacillales.id.1800.summary.txt.gz	rs9581006	T	C	0.22583	0.0469228	4224	1.48839e-06	0.00545374	23.152	0.0314702	29.5137
order.Lactobacillales.id.1800.summary.txt.gz	rs4028634	C	T	0.0532915	0.01101	17295	1.29651e-06	0.0013528	23.4257	0.0314702	29.5137
order.Lactobacillales.id.1800.summary.txt.gz	rs74352383	A	T	-0.103396	0.021758	16442	2.01297e-06	0.00137159	22.5799	0.0314702	29.5137
order.Lactobacillales.id.1800.summary.txt.gz	rs78938557	C	T	0.10553	0.0233581	15152	6.2448e-06	0.00134531	20.409	0.0314702	29.5137
order.Lactobacillales.id.1800.summary.txt.gz	rs57872228	T	C	-0.0688415	0.0146994	17293	2.82311e-06	0.00126672	21.9306	0.0314702	29.5137
order.Lactobacillales.id.1800.summary.txt.gz	rs1962325	G	C	0.0546878	0.0115069	17274	2.00824e-06	0.00130587	22.5845	0.0314702	29.5137
order.Lactobacillales.id.1800.summary.txt.gz	rs11730038	A	G	-0.0605384	0.0129052	17295	2.71877e-06	0.00127074	22.0029	0.0314702	29.5137
order.Lactobacillales.id.1800.summary.txt.gz	rs2370083	T	G	-0.08054	0.0180992	17183	8.59016e-06	0.00115108	19.7995	0.0314702	29.5137
order.Lactobacillales.id.1800.summary.txt.gz	rs12797734	C	T	0.0571279	0.0127113	16820	6.98106e-06	0.00119942	20.196	0.0314702	29.5137
order.Lactobacillales.id.1800.summary.txt.gz	rs34989881	G	A	0.113479	0.0246452	12921	4.13445e-06	0.00163817	21.1982	0.0314702	29.5137
order.Lactobacillales.id.1800.summary.txt.gz	rs11627423	A	C	0.0499263	0.0109744	17275	5.38148e-06	0.00119663	20.6941	0.0314702	29.5137
order.Lactobacillales.id.1800.summary.txt.gz	rs111552159	G	C	0.128854	0.0287397	11312	7.34298e-06	0.00177388	20.0982	0.0314702	29.5137
order.Lactobacillales.id.1800.summary.txt.gz	rs1595463	A	C	0.0479749	0.0108801	17276	1.03657e-05	0.00112416	19.4406	0.0314702	29.5137
order.Lactobacillales.id.1800.summary.txt.gz	rs74663707	T	C	0.0982594	0.0224613	15695	1.21646e-05	0.00121784	19.1348	0.0314702	29.5137
order.Gastranaerophilales.id.1591	rs9864379	C	T	-0.160521	0.0292752	5768	4.1774e-08	0.0051854	30.0549	0.0492452	24.8404
order.Gastranaerophilales.id.1591.summary.txt.gz	rs11150282	C	T	0.098235	0.0197127	5864	6.24938e-07	0.00421709	24.8253	0.0492452	24.8404
order.Gastranaerophilales.id.1591.summary.txt.gz	rs16851659	C	G	-0.0895168	0.0186555	5875	1.59931e-06	0.0039038	23.0169	0.0492452	24.8404
order.Gastranaerophilales.id.1591.summary.txt.gz	rs4129395	A	G	0.0904264	0.0185253	5878	1.05426e-06	0.00403713	23.8183	0.0492452	24.8404
order.Gastranaerophilales.id.1591.summary.txt.gz	rs1221147	A	T	0.126305	0.0279161	5759	6.0554e-06	0.00354195	20.4635	0.0492452	24.8404
order.Gastranaerophilales.id.1591.summary.txt.gz	rs79790072	C	T	0.226103	0.0488017	4104	3.60246e-06	0.00520318	21.4551	0.0492452	24.8404
order.Gastranaerophilales.id.1591.summary.txt.gz	rs73074665	T	A	0.164631	0.0356037	5749	3.76416e-06	0.00370536	21.3739	0.0492452	24.8404
order.Gastranaerophilales.id.1591.summary.txt.gz	rs113884518	C	T	-0.20591	0.0455376	4434	6.1329e-06	0.00459008	20.437	0.0492452	24.8404
order.Gastranaerophilales.id.1591.summary.txt.gz	rs789069	C	A	-0.10413	0.0234459	5870	8.94255e-06	0.00334905	19.7182	0.0492452	24.8404
order.Gastranaerophilales.id.1591.summary.txt.gz	rs367480	A	G	-0.0841649	0.0185948	5878	6.00358e-06	0.00347327	20.4801	0.0492452	24.8404
order.Gastranaerophilales.id.1591.summary.txt.gz	rs8028558	G	A	0.08346	0.0188504	5875	9.53359e-06	0.00332553	19.596	0.0492452	24.8404
order.Gastranaerophilales.id.1591.summary.txt.gz	rs28678345	C	T	0.213083	0.0471377	4315	6.17118e-06	0.00471334	20.4249	0.0492452	24.8404
order.Erysipelotrichales.id.2148	rs62504403	T	C	0.0681159	0.0127883	16981	1.00175e-07	0.00166794	28.3673	0.0159512	21.1563
order.Erysipelotrichales.id.2148.summary.txt.gz	rs7234058	C	T	-0.0945759	0.0194091	16874	1.10047e-06	0.00140515	23.741	0.0159512	21.1563
order.Erysipelotrichales.id.2148.summary.txt.gz	rs17530232	G	A	0.10305	0.0224648	16622	4.49263e-06	0.00126433	21.0397	0.0159512	21.1563
order.Erysipelotrichales.id.2148.summary.txt.gz	rs2300774	A	G	0.0524152	0.0106784	18216	9.17592e-07	0.00132092	24.0911	0.0159512	21.1563
order.Erysipelotrichales.id.2148.summary.txt.gz	rs35161940	C	T	-0.0806041	0.0167641	18213	1.52343e-06	0.00126771	23.1157	0.0159512	21.1563
order.Erysipelotrichales.id.2148.summary.txt.gz	rs10781552	T	C	-0.0552212	0.0116074	17789	1.96096e-06	0.00127068	22.6304	0.0159512	21.1563
order.Erysipelotrichales.id.2148.summary.txt.gz	rs8003149	T	C	0.0538798	0.0116888	18213	4.03592e-06	0.00116526	21.2454	0.0159512	21.1563
order.Erysipelotrichales.id.2148.summary.txt.gz	rs4078432	T	C	-0.0608929	0.0133764	17789	5.30679e-06	0.00116359	20.7209	0.0159512	21.1563
order.Erysipelotrichales.id.2148.summary.txt.gz	rs56970041	G	T	0.0724144	0.0164471	18217	1.06823e-05	0.001063	19.3832	0.0159512	21.1563
order.Erysipelotrichales.id.2148.summary.txt.gz	rs921306	C	T	0.0493866	0.0109127	17789	6.02189e-06	0.00115002	20.4789	0.0159512	21.1563
order.Erysipelotrichales.id.2148.summary.txt.gz	rs7826267	G	T	-0.0839071	0.0199131	17586	2.51256e-05	0.00100859	17.753	0.0159512	21.1563
order.Erysipelotrichales.id.2148.summary.txt.gz	rs1884466	T	C	-0.0475363	0.0106939	18205	8.78103e-06	0.00108423	19.7576	0.0159512	21.1563
order.Erysipelotrichales.id.2148.summary.txt.gz	rs290833	G	T	-0.0497374	0.0111376	17789	7.9808e-06	0.0011198	19.9402	0.0159512	21.1563
order.Enterobacteriales.id.3468	rs78143293	G	A	-0.0848521	0.0170415	13572	6.38673e-07	0.00182336	24.7882	0.0172649	21.6568
order.Enterobacteriales.id.3468.summary.txt.gz	rs111229068	T	A	0.110561	0.0241719	12350	4.78626e-06	0.00169114	20.9176	0.0172649	21.6568
order.Enterobacteriales.id.3468.summary.txt.gz	rs6092361	G	A	0.060255	0.0129095	13518	3.04883e-06	0.001609	21.7824	0.0172649	21.6568
order.Enterobacteriales.id.3468.summary.txt.gz	rs504442	G	T	0.084159	0.0189479	13578	8.92906e-06	0.00145082	19.7249	0.0172649	21.6568
order.Enterobacteriales.id.3468.summary.txt.gz	rs80319214	G	C	0.0990404	0.0215877	12641	4.47927e-06	0.00166229	21.0446	0.0172649	21.6568
order.Enterobacteriales.id.3468.summary.txt.gz	rs11026530	C	T	0.0822408	0.0186379	13485	1.02158e-05	0.00144179	19.4678	0.0172649	21.6568
order.Enterobacteriales.id.3468.summary.txt.gz	rs79757635	A	C	0.0758597	0.0171286	13419	9.4741e-06	0.00145957	19.6117	0.0172649	21.6568
order.Enterobacteriales.id.3468.summary.txt.gz	rs2374343	G	C	0.0584029	0.0126351	13576	3.79567e-06	0.00157129	21.3622	0.0172649	21.6568
order.Enterobacteriales.id.3468.summary.txt.gz	rs35673018	A	G	0.0899642	0.0202934	13326	9.28585e-06	0.00147261	19.65	0.0172649	21.6568
order.Enterobacteriales.id.3468.summary.txt.gz	rs61973590	G	C	-0.0605392	0.0133696	13570	5.95114e-06	0.00150869	20.5008	0.0172649	21.6568
order.Enterobacteriales.id.3468.summary.txt.gz	rs4792380	T	A	0.115598	0.0257683	12763	7.25562e-06	0.00157431	20.1215	0.0172649	21.6568
order.Desulfovibrionales.id.3156	rs6058181	T	C	0.0836765	0.0166098	15076	4.70959e-07	0.00168059	25.3759	0.0220071	26.0715
order.Desulfovibrionales.id.3156.summary.txt.gz	rs4506934	T	C	-0.0953383	0.0201367	15037	2.19535e-06	0.00148851	22.413	0.0220071	26.0715
order.Desulfovibrionales.id.3156.summary.txt.gz	rs11599763	C	T	-0.0554862	0.0117486	15144	2.32646e-06	0.00147067	22.3017	0.0220071	26.0715
order.Desulfovibrionales.id.3156.summary.txt.gz	rs2838334	A	G	0.0569024	0.0124223	15144	4.63523e-06	0.00138361	20.9796	0.0220071	26.0715
order.Desulfovibrionales.id.3156.summary.txt.gz	rs9928243	A	C	-0.0544713	0.0117811	15143	3.77094e-06	0.00140974	21.3751	0.0220071	26.0715
order.Desulfovibrionales.id.3156.summary.txt.gz	rs112381107	T	C	0.21009	0.0456974	4455	4.27747e-06	0.004722	21.1268	0.0220071	26.0715
order.Desulfovibrionales.id.3156.summary.txt.gz	rs16851319	C	G	-0.0729137	0.0150954	15130	1.36409e-06	0.00153964	23.3276	0.0220071	26.0715
order.Desulfovibrionales.id.3156.summary.txt.gz	rs17791387	G	A	-0.0727501	0.0154369	15047	2.44424e-06	0.00147385	22.2068	0.0220071	26.0715
order.Desulfovibrionales.id.3156.summary.txt.gz	rs186073	C	T	0.0529219	0.0118542	14841	8.02894e-06	0.00134117	19.9283	0.0220071	26.0715
order.Desulfovibrionales.id.3156.summary.txt.gz	rs2692012	G	A	0.112244	0.0253553	13082	9.5622e-06	0.00149577	19.5939	0.0220071	26.0715
order.Desulfovibrionales.id.3156.summary.txt.gz	rs62020470	G	A	-0.0573633	0.0129462	15144	9.38399e-06	0.00129474	19.6303	0.0220071	26.0715
order.Desulfovibrionales.id.3156.summary.txt.gz	rs3935584	T	C	-0.0524466	0.0115749	15142	5.86846e-06	0.00135404	20.5279	0.0220071	26.0715
order.Desulfovibrionales.id.3156.summary.txt.gz	rs55744759	G	A	-0.0773942	0.0170877	15144	5.91947e-06	0.00135277	20.5114	0.0220071	26.0715
order.Coriobacteriales.id.810	rs719099	G	A	0.0778402	0.0155815	17687	5.86301e-07	0.00140904	24.954	0.0261316	27.8888
order.Coriobacteriales.id.810.summary.txt.gz	rs240104	C	T	-0.0603429	0.0126849	17577	1.96432e-06	0.0012858	22.6271	0.0261316	27.8888
order.Coriobacteriales.id.810.summary.txt.gz	rs11250875	C	T	0.06075	0.0130939	17690	3.49139e-06	0.00121534	21.5232	0.0261316	27.8888
order.Coriobacteriales.id.810.summary.txt.gz	rs34739816	T	G	0.0965017	0.0207666	16593	3.36847e-06	0.00129972	21.5917	0.0261316	27.8888
order.Coriobacteriales.id.810.summary.txt.gz	rs76779974	G	C	0.0774888	0.0171877	16419	6.53222e-06	0.0012364	20.3231	0.0261316	27.8888
order.Coriobacteriales.id.810.summary.txt.gz	rs80046645	G	C	0.25584	0.0561995	3204	5.30506e-06	0.00642656	20.7109	0.0261316	27.8888
order.Coriobacteriales.id.810.summary.txt.gz	rs1816223	G	A	-0.0586265	0.0129006	17688	5.50697e-06	0.00116623	20.65	0.0261316	27.8888
order.Coriobacteriales.id.810.summary.txt.gz	rs67561917	G	A	-0.0714367	0.0154113	17333	3.56362e-06	0.00123808	21.4838	0.0261316	27.8888
order.Coriobacteriales.id.810.summary.txt.gz	rs3025411	G	A	0.0926543	0.0209468	15671	9.71963e-06	0.00124698	19.5632	0.0261316	27.8888
order.Coriobacteriales.id.810.summary.txt.gz	rs11656361	C	A	0.0773006	0.017553	16665	1.06348e-05	0.0011624	19.3915	0.0261316	27.8888
order.Coriobacteriales.id.810.summary.txt.gz	rs1397793	A	G	-0.0498855	0.0112446	17527	9.14851e-06	0.00112166	19.6792	0.0261316	27.8888
order.Coriobacteriales.id.810.summary.txt.gz	rs11073596	G	T	0.0510212	0.0114339	17527	8.10966e-06	0.00113478	19.9096	0.0261316	27.8888
order.Coriobacteriales.id.810.summary.txt.gz	rs2442778	A	G	-0.116408	0.0258545	13472	6.71785e-06	0.00150249	20.2689	0.0261316	27.8888
order.Coriobacteriales.id.810.summary.txt.gz	rs62448869	A	T	-0.0486059	0.0108982	17527	8.19673e-06	0.00113362	19.8892	0.0261316	27.8888
order.Coriobacteriales.id.810.summary.txt.gz	rs13307134	T	C	0.0565686	0.0126265	17527	7.45877e-06	0.00114388	20.0695	0.0261316	27.8888
order.Coriobacteriales.id.810.summary.txt.gz	rs12974142	A	G	0.0789796	0.0177205	17413	8.3127e-06	0.00113949	19.8623	0.0261316	27.8888
order.Coriobacteriales.id.810.summary.txt.gz	rs8010111	A	G	-0.103377	0.0229286	15996	6.52454e-06	0.00126919	20.3253	0.0261316	27.8888
order.Clostridiales.id.1863	rs6815608	C	T	0.104089	0.0210883	16731	7.97965e-07	0.00145403	24.3598	0.0198909	19.952
order.Clostridiales.id.1863.summary.txt.gz	rs112334273	A	G	0.0639383	0.0127404	18217	5.2068e-07	0.00138063	25.1829	0.0198909	19.952
order.Clostridiales.id.1863.summary.txt.gz	rs6814436	C	T	0.0741858	0.0150814	18336	8.69746e-07	0.0013179	24.1942	0.0198909	19.952
order.Clostridiales.id.1863.summary.txt.gz	rs72915163	C	T	-0.0580246	0.0120558	18317	1.48669e-06	0.00126308	23.1626	0.0198909	19.952
order.Clostridiales.id.1863.summary.txt.gz	rs2273429	G	A	-0.0726191	0.0153105	18337	2.10488e-06	0.00122535	22.4944	0.0198909	19.952
order.Clostridiales.id.1863.summary.txt.gz	rs10774377	G	A	0.0523003	0.0113859	18330	4.36047e-06	0.00114977	21.0972	0.0198909	19.952
order.Clostridiales.id.1863.summary.txt.gz	rs13179700	C	T	0.0510953	0.0109569	18338	3.11173e-06	0.00118446	21.744	0.0198909	19.952
order.Clostridiales.id.1863.summary.txt.gz	rs6934062	C	G	0.0522397	0.0116116	17859	6.82946e-06	0.00113206	20.2382	0.0198909	19.952
order.Clostridiales.id.1863.summary.txt.gz	rs3792064	A	G	0.0796705	0.0182521	17812	1.27119e-05	0.00106855	19.0511	0.0198909	19.952
order.Clostridiales.id.1863.summary.txt.gz	rs1842454	A	G	-0.0543676	0.012734	18340	1.95928e-05	0.000992932	18.2265	0.0198909	19.952
order.Clostridiales.id.1863.summary.txt.gz	rs76767978	A	G	0.0699806	0.0156318	18329	7.57706e-06	0.00109225	20.0395	0.0198909	19.952
order.Clostridiales.id.1863.summary.txt.gz	rs13105690	C	T	-0.0527441	0.011818	18340	8.08121e-06	0.00108489	19.9164	0.0198909	19.952
order.Clostridiales.id.1863.summary.txt.gz	rs72738886	C	T	0.0865333	0.0190392	16934	5.49338e-06	0.00121837	20.6546	0.0198909	19.952
order.Clostridiales.id.1863.summary.txt.gz	rs6126494	T	G	-0.0967501	0.0211699	17405	4.87319e-06	0.00119859	20.8841	0.0198909	19.952
order.Clostridiales.id.1863.summary.txt.gz	rs76860606	G	C	0.094122	0.0225117	17579	2.90201e-05	0.000993434	17.479	0.0198909	19.952
order.Clostridiales.id.1863.summary.txt.gz	rs290772	A	G	0.084254	0.0196297	17129	1.76941e-05	0.00107437	18.4205	0.0198909	19.952
order.Clostridiales.id.1863.summary.txt.gz	rs6442336	T	C	-0.0547729	0.0124169	18333	1.02827e-05	0.00106025	19.456	0.0198909	19.952
order.Burkholderiales.id.2874	rs62191117	G	A	0.0679995	0.0132471	16975	2.84893e-07	0.00154985	26.3464	0.0185252	24.6259
order.Burkholderiales.id.2874.summary.txt.gz	rs6087811	G	T	-0.101587	0.0198817	16135	3.22898e-07	0.00161546	26.1044	0.0185252	24.6259
order.Burkholderiales.id.2874.summary.txt.gz	rs4033856	T	C	0.0833446	0.0167489	15897	6.4872e-07	0.00155521	24.7586	0.0185252	24.6259
order.Burkholderiales.id.2874.summary.txt.gz	rs2367850	C	G	0.06333	0.0130595	16664	1.23874e-06	0.0014092	23.5133	0.0185252	24.6259
order.Burkholderiales.id.2874.summary.txt.gz	rs62395635	C	T	0.109911	0.0236375	15062	3.32163e-06	0.00143342	21.6183	0.0185252	24.6259
order.Burkholderiales.id.2874.summary.txt.gz	rs2321387	A	G	-0.0508514	0.0109588	17095	3.47992e-06	0.00125796	21.5294	0.0185252	24.6259
order.Burkholderiales.id.2874.summary.txt.gz	rs7638039	C	T	0.0580987	0.012673	17078	4.55217e-06	0.00122914	21.0146	0.0185252	24.6259
order.Burkholderiales.id.2874.summary.txt.gz	rs2613606	T	C	-0.0499561	0.0109264	17092	4.82943e-06	0.00122152	20.9013	0.0185252	24.6259
order.Burkholderiales.id.2874.summary.txt.gz	rs72747231	G	C	-0.133729	0.0290738	11315	4.23252e-06	0.00186629	21.1528	0.0185252	24.6259
order.Burkholderiales.id.2874.summary.txt.gz	rs1928341	G	A	0.0507782	0.0110587	17096	4.39649e-06	0.00123174	21.0812	0.0185252	24.6259
order.Burkholderiales.id.2874.summary.txt.gz	rs9964679	G	A	0.052509	0.011504	17097	5.00849e-06	0.0012171	20.8316	0.0185252	24.6259
order.Burkholderiales.id.2874.summary.txt.gz	rs1511453	G	A	0.0910999	0.0199479	17032	4.95024e-06	0.00122305	20.854	0.0185252	24.6259
order.Burkholderiales.id.2874.summary.txt.gz	rs75242906	T	C	-0.120974	0.0281273	10766	1.70058e-05	0.00171527	18.4948	0.0185252	24.6259
order.Bifidobacteriales.id.432	rs182549	T	C	0.11707	0.0126703	14915	2.47237e-20	0.0056913	85.3602	0.0305016	26.0359
order.Bifidobacteriales.id.432.summary.txt.gz	rs7322849	C	T	0.110676	0.0200996	14915	3.66295e-08	0.00202874	30.3161	0.0305016	26.0359
order.Bifidobacteriales.id.432.summary.txt.gz	rs76671854	G	C	-0.0892981	0.0183177	13923	1.08827e-06	0.001704	23.7619	0.0305016	26.0359
order.Bifidobacteriales.id.432.summary.txt.gz	rs4957061	C	T	0.0569873	0.0116907	14795	1.09047e-06	0.00160347	23.7582	0.0305016	26.0359
order.Bifidobacteriales.id.432.summary.txt.gz	rs10841473	C	G	-0.0613031	0.0128844	14914	1.95601e-06	0.00151559	22.6347	0.0305016	26.0359
order.Bifidobacteriales.id.432.summary.txt.gz	rs4567981	A	T	0.0577763	0.0117388	14795	8.57486e-07	0.00163465	24.2209	0.0305016	26.0359
order.Bifidobacteriales.id.432.summary.txt.gz	rs13020688	A	G	0.0584045	0.0122081	14795	1.71788e-06	0.00154457	22.8841	0.0305016	26.0359
order.Bifidobacteriales.id.432.summary.txt.gz	rs677208	C	G	0.0728589	0.0164821	14915	9.84747e-06	0.00130843	19.5382	0.0305016	26.0359
order.Bifidobacteriales.id.432.summary.txt.gz	rs12446429	C	T	0.0810099	0.019073	14008	2.1631e-05	0.00128618	18.0374	0.0305016	26.0359
order.Bifidobacteriales.id.432.summary.txt.gz	rs540489	G	T	-0.0632518	0.013817	14688	4.69794e-06	0.00142475	20.9538	0.0305016	26.0359
order.Bifidobacteriales.id.432.summary.txt.gz	rs857444	T	C	0.0553965	0.0120669	14914	4.41617e-06	0.00141112	21.0723	0.0305016	26.0359
order.Bifidobacteriales.id.432.summary.txt.gz	rs10857328	A	T	0.0562	0.0126395	14915	8.73314e-06	0.00132377	19.7676	0.0305016	26.0359
order.Bifidobacteriales.id.432.summary.txt.gz	rs10831953	A	G	0.0537537	0.0123746	14915	1.39988e-05	0.00126352	18.8668	0.0305016	26.0359
order.Bifidobacteriales.id.432.summary.txt.gz	rs7174549	T	C	0.0551726	0.0124655	14915	9.59801e-06	0.00131171	19.5872	0.0305016	26.0359
order.Bifidobacteriales.id.432.summary.txt.gz	rs73797465	G	T	-0.0942612	0.0208421	14795	6.10764e-06	0.0013806	20.4514	0.0305016	26.0359
order.Bifidobacteriales.id.432.summary.txt.gz	rs10496759	C	G	0.0637133	0.0144305	14914	1.00926e-05	0.00130537	19.4912	0.0305016	26.0359
order.Bifidobacteriales.id.432.summary.txt.gz	rs55888705	G	A	0.053673	0.0120586	14914	8.54695e-06	0.00132662	19.8088	0.0305016	26.0359
order.Bifidobacteriales.id.432.summary.txt.gz	rs6899771	G	A	-0.0914312	0.0202604	14150	6.39735e-06	0.00143719	20.3626	0.0305016	26.0359
order.Bacteroidales.id.913	rs55773148	A	G	-0.121514	0.0236759	11349	2.8611e-07	0.00231565	26.3366	0.0311543	22.7745
order.Bacteroidales.id.913.summary.txt.gz	rs73846128	G	A	-0.0648523	0.013349	18334	1.18451e-06	0.00128569	23.5996	0.0311543	22.7745
order.Bacteroidales.id.913.summary.txt.gz	rs12938514	G	A	-0.199979	0.0416024	3350	1.53276e-06	0.0068502	23.0926	0.0311543	22.7745
order.Bacteroidales.id.913.summary.txt.gz	rs111845179	C	T	0.102648	0.0213843	16393	1.58545e-06	0.00140359	23.0386	0.0311543	22.7745
order.Bacteroidales.id.913.summary.txt.gz	rs2032750	C	T	-0.0508393	0.0106807	17853	1.93683e-06	0.00126746	22.6542	0.0311543	22.7745
order.Bacteroidales.id.913.summary.txt.gz	rs7546249	A	T	-0.0567113	0.0118386	18333	1.66472e-06	0.00125015	22.9452	0.0311543	22.7745
order.Bacteroidales.id.913.summary.txt.gz	rs929878	T	C	-0.0548532	0.012153	18334	6.37455e-06	0.00110994	20.3701	0.0311543	22.7745
order.Bacteroidales.id.913.summary.txt.gz	rs13291434	C	T	0.0694656	0.0149789	17400	3.52569e-06	0.0012345	21.5044	0.0311543	22.7745
order.Bacteroidales.id.913.summary.txt.gz	rs17343978	C	A	-0.0552057	0.0120278	18334	4.43558e-06	0.00114773	21.0645	0.0311543	22.7745
order.Bacteroidales.id.913.summary.txt.gz	rs72706335	C	T	-0.22241	0.0493458	3819	6.56994e-06	0.00529119	20.3039	0.0311543	22.7745
order.Bacteroidales.id.913.summary.txt.gz	rs11146701	G	A	0.0473596	0.010541	18220	7.02616e-06	0.00110668	20.1839	0.0311543	22.7745
order.Bacteroidales.id.913.summary.txt.gz	rs62531359	G	T	0.0655728	0.0149891	18320	1.21593e-05	0.00104357	19.136	0.0311543	22.7745
order.Bacteroidales.id.913.summary.txt.gz	rs1505366	G	T	-0.107337	0.0241244	11853	8.61467e-06	0.00166737	19.793	0.0311543	22.7745
order.Bacteroidales.id.913.summary.txt.gz	rs79585701	C	A	0.0646823	0.0149628	18334	1.54014e-05	0.00101823	18.6851	0.0311543	22.7745
order.Bacteroidales.id.913.summary.txt.gz	rs4916508	A	G	-0.0466729	0.0105312	18324	9.34266e-06	0.00107074	19.6392	0.0311543	22.7745
order.Bacteroidales.id.913.summary.txt.gz	rs62575403	T	C	0.140055	0.0311128	9668	6.74706e-06	0.00209157	20.2595	0.0311543	22.7745
order.Bacillales.id.1674	rs74887130	G	C	-0.192166	0.0358817	3218	8.53035e-08	0.00883418	28.6639	0.073728	23.1988
order.Bacillales.id.1674.summary.txt.gz	rs4617108	G	A	0.248861	0.0525929	3018	2.22499e-06	0.00736427	22.3754	0.073728	23.1988
order.Bacillales.id.1674.summary.txt.gz	rs62640857	G	A	0.148238	0.0326455	3235	5.60341e-06	0.00633339	20.6064	0.073728	23.1988
order.Bacillales.id.1674.summary.txt.gz	rs1287018	A	G	0.141125	0.0319309	3207	9.88373e-06	0.0060541	19.5216	0.073728	23.1988
order.Bacillales.id.1674.summary.txt.gz	rs10410917	C	T	0.11471	0.0250025	3239	4.47612e-06	0.00645675	21.0363	0.073728	23.1988
order.Bacillales.id.1674.summary.txt.gz	rs74420793	G	A	-0.164413	0.0353763	3077	3.35911e-06	0.00697078	21.5856	0.073728	23.1988
order.Bacillales.id.1674.summary.txt.gz	rs11034576	G	A	0.205765	0.0453311	3076	5.64821e-06	0.0066537	20.5905	0.073728	23.1988
order.Bacillales.id.1674.summary.txt.gz	rs10233278	C	T	-0.116319	0.0248527	3239	2.86432e-06	0.00671757	21.8918	0.073728	23.1988
order.Bacillales.id.1674.summary.txt.gz	rs11207728	A	G	-0.14455	0.0316912	3239	5.08585e-06	0.00638219	20.7918	0.073728	23.1988
order.Bacillales.id.1674.summary.txt.gz	rs11844714	G	A	-0.143245	0.0320272	3239	7.72681e-06	0.00613816	19.992	0.073728	23.1988
order.Bacillales.id.1674.summary.txt.gz	rs12522021	A	T	0.174339	0.0400515	3235	1.34369e-05	0.00582291	18.9357	0.073728	23.1988
order.Actinomycetales.id.420	rs35011108	G	A	0.241546	0.0503803	3630	1.63121e-06	0.00629259	22.9741	0.0170693	12.5867
order.Actinomycetales.id.420.summary.txt.gz	rs2889192	T	G	0.0884052	0.0194997	7711	5.79669e-06	0.00265848	20.5489	0.0170693	12.5867
order.Actinomycetales.id.420.summary.txt.gz	rs34583783	T	G	0.123688	0.0264254	7711	2.85975e-06	0.00283314	21.9027	0.0170693	12.5867
order.Actinomycetales.id.420.summary.txt.gz	rs4073240	A	G	0.074973	0.0164672	7711	5.29178e-06	0.00268099	20.7233	0.0170693	12.5867
order.Actinomycetales.id.420.summary.txt.gz	rs58484246	C	T	0.075828	0.0168997	7711	7.22505e-06	0.00260411	20.1275	0.0170693	12.5867
family.unknownfamily.id.1000006161	rs60583455	C	T	0.108934	0.021177	4773	2.68995e-07	0.0055132	26.4493	0.076335	23.1159
family.unknownfamily.id.1000006161.summary.txt.gz	rs2172426	T	C	-0.10212	0.0198947	5099	2.85118e-07	0.00514072	26.3376	0.076335	23.1159
family.unknownfamily.id.1000006161.summary.txt.gz	rs11251024	A	G	0.104201	0.0206737	5107	4.64871e-07	0.00494979	25.3944	0.076335	23.1159
family.unknownfamily.id.1000006161.summary.txt.gz	rs13219468	C	G	0.115344	0.0236958	5104	1.12913e-06	0.00462086	23.6851	0.076335	23.1159
family.unknownfamily.id.1000006161.summary.txt.gz	rs267959	G	A	0.0988612	0.0209676	5107	2.41758e-06	0.00433415	22.2221	0.076335	23.1159
family.unknownfamily.id.1000006161.summary.txt.gz	rs11606187	G	A	-0.154539	0.0326288	5102	2.17674e-06	0.00437753	22.4236	0.076335	23.1159
family.unknownfamily.id.1000006161.summary.txt.gz	rs7911787	T	G	-0.223071	0.0470232	3879	2.09709e-06	0.00576803	22.4924	0.076335	23.1159
family.unknownfamily.id.1000006161.summary.txt.gz	rs72671304	C	T	0.172322	0.0370028	4887	3.20862e-06	0.0044182	21.6787	0.076335	23.1159
family.unknownfamily.id.1000006161.summary.txt.gz	rs13385922	C	T	0.0929494	0.0201348	5106	3.90545e-06	0.00415631	21.3024	0.076335	23.1159
family.unknownfamily.id.1000006161.summary.txt.gz	rs4383094	C	T	0.149188	0.0320662	5091	3.27936e-06	0.00423377	21.6372	0.076335	23.1159
family.unknownfamily.id.1000006161.summary.txt.gz	rs55921101	T	A	-0.109245	0.0236201	5105	3.74399e-06	0.00417285	21.3833	0.076335	23.1159
family.unknownfamily.id.1000006161.summary.txt.gz	rs9542068	C	T	0.0990709	0.0218149	5107	5.5875e-06	0.00402224	20.6165	0.076335	23.1159
family.unknownfamily.id.1000006161.summary.txt.gz	rs2930903	G	C	0.0908335	0.0209434	4789	1.44375e-05	0.00391247	18.8026	0.076335	23.1159
family.unknownfamily.id.1000006161.summary.txt.gz	rs60775321	C	T	-0.0962425	0.0213842	5101	6.7748e-06	0.00395524	20.2479	0.076335	23.1159
family.unknownfamily.id.1000006161.summary.txt.gz	rs166849	A	G	0.0911053	0.0202239	5107	6.64278e-06	0.00395793	20.2855	0.076335	23.1159
family.unknownfamily.id.1000006161.summary.txt.gz	rs6051857	G	A	-0.134267	0.029288	5085	4.55394e-06	0.00411599	21.008	0.076335	23.1159
family.unknownfamily.id.1000006161.summary.txt.gz	rs80270230	C	G	0.176113	0.0393214	4261	7.50606e-06	0.00468569	20.0503	0.076335	23.1159
family.unknownfamily.id.1000005471	rs74603314	C	T	0.230767	0.0489701	4033	2.44806e-06	0.00547612	22.1958	0.0365168	9.51312
family.unknownfamily.id.1000005471.summary.txt.gz	rs76373661	A	G	0.0908218	0.0202986	10359	7.66656e-06	0.00192882	20.0154	0.0365168	9.51312
family.unknownfamily.id.1000005471.summary.txt.gz	rs17235252	C	T	-0.122002	0.0255463	9531	1.79059e-06	0.00238728	22.8028	0.0365168	9.51312
family.unknownfamily.id.1000005471.summary.txt.gz	rs638542	A	G	-0.070592	0.0157049	9970	6.96023e-06	0.00202239	20.2001	0.0365168	9.51312
family.unknownfamily.id.1000005471.summary.txt.gz	rs62188991	C	G	-0.110864	0.0241355	9531	4.36083e-06	0.00220887	21.0949	0.0365168	9.51312
family.unknownfamily.id.1000005471.summary.txt.gz	rs949341	A	G	0.0656602	0.0147216	10355	8.19158e-06	0.00191738	19.8888	0.0365168	9.51312
family.unknownfamily.id.1000005471.summary.txt.gz	rs13100746	T	C	0.0638979	0.0142685	10359	7.52623e-06	0.00193222	20.0507	0.0365168	9.51312
family.unknownfamily.id.1000005471.summary.txt.gz	rs515984	C	T	-0.0875451	0.0190685	10359	4.40959e-06	0.00203062	21.0739	0.0365168	9.51312
family.unknownfamily.id.1000005471.summary.txt.gz	rs7706512	A	G	0.0657351	0.0138979	10359	2.24686e-06	0.00215496	22.3672	0.0365168	9.51312
family.unknownfamily.id.1000005471.summary.txt.gz	rs11779863	A	G	-0.0772768	0.0172171	10353	7.17645e-06	0.00194209	20.1417	0.0365168	9.51312
family.unknownfamily.id.1000005471.summary.txt.gz	rs7801843	G	A	-0.0869495	0.0194509	10359	7.81488e-06	0.0019253	19.9788	0.0365168	9.51312
family.unknownfamily.id.1000005471.summary.txt.gz	rs10071529	C	G	0.125105	0.0278674	10147	7.14653e-06	0.00198223	20.1496	0.0365168	9.51312
family.unknownfamily.id.1000005471.summary.txt.gz	rs739151	G	C	0.0652659	0.0139773	10337	3.02042e-06	0.00210483	21.7993	0.0365168	9.51312
family.unknownfamily.id.1000005471.summary.txt.gz	rs114184530	C	T	-0.154545	0.0339992	7196	5.47949e-06	0.00286309	20.6562	0.0365168	9.51312
family.unknownfamily.id.1000005471.summary.txt.gz	rs12566890	G	T	-0.103134	0.0241775	10339	1.99285e-05	0.00175686	18.1926	0.0365168	9.51312
family.unknownfamily.id.1000005471.summary.txt.gz	rs3932485	T	C	0.0626209	0.0141623	10359	9.79483e-06	0.00188379	19.5472	0.0365168	9.51312
family.unknownfamily.id.1000001214	rs9864379	C	T	-0.160521	0.0292752	5768	4.1774e-08	0.0051854	30.0549	0.0492452	24.8404
family.unknownfamily.id.1000001214.summary.txt.gz	rs11150282	C	T	0.098235	0.0197127	5864	6.24938e-07	0.00421709	24.8253	0.0492452	24.8404
family.unknownfamily.id.1000001214.summary.txt.gz	rs16851659	C	G	-0.0895168	0.0186555	5875	1.59931e-06	0.0039038	23.0169	0.0492452	24.8404
family.unknownfamily.id.1000001214.summary.txt.gz	rs4129395	A	G	0.0904264	0.0185253	5878	1.05426e-06	0.00403713	23.8183	0.0492452	24.8404
family.unknownfamily.id.1000001214.summary.txt.gz	rs1221147	A	T	0.126305	0.0279161	5759	6.0554e-06	0.00354195	20.4635	0.0492452	24.8404
family.unknownfamily.id.1000001214.summary.txt.gz	rs79790072	C	T	0.226103	0.0488017	4104	3.60246e-06	0.00520318	21.4551	0.0492452	24.8404
family.unknownfamily.id.1000001214.summary.txt.gz	rs73074665	T	A	0.164631	0.0356037	5749	3.76416e-06	0.00370536	21.3739	0.0492452	24.8404
family.unknownfamily.id.1000001214.summary.txt.gz	rs113884518	C	T	-0.20591	0.0455376	4434	6.1329e-06	0.00459008	20.437	0.0492452	24.8404
family.unknownfamily.id.1000001214.summary.txt.gz	rs789069	C	A	-0.10413	0.0234459	5870	8.94255e-06	0.00334905	19.7182	0.0492452	24.8404
family.unknownfamily.id.1000001214.summary.txt.gz	rs367480	A	G	-0.0841649	0.0185948	5878	6.00358e-06	0.00347327	20.4801	0.0492452	24.8404
family.unknownfamily.id.1000001214.summary.txt.gz	rs8028558	G	A	0.08346	0.0188504	5875	9.53359e-06	0.00332553	19.596	0.0492452	24.8404
family.unknownfamily.id.1000001214.summary.txt.gz	rs28678345	C	T	0.213083	0.0471377	4315	6.17118e-06	0.00471334	20.4249	0.0492452	24.8404
family.Victivallaceae.id.2255	rs4396289	T	C	-0.152918	0.0288525	3913	1.15821e-07	0.00712739	28.0753	0.0857825	26.1254
family.Victivallaceae.id.2255.summary.txt.gz	rs34296005	A	T	0.127903	0.0257466	3915	6.77289e-07	0.00626414	24.6661	0.0857825	26.1254
family.Victivallaceae.id.2255.summary.txt.gz	rs2944282	C	T	-0.124197	0.0257026	3555	1.35122e-06	0.00652505	23.3358	0.0857825	26.1254
family.Victivallaceae.id.2255.summary.txt.gz	rs6545794	G	A	-0.197786	0.0410495	3916	1.44846e-06	0.00589336	23.2034	0.0857825	26.1254
family.Victivallaceae.id.2255.summary.txt.gz	rs2546105	T	A	0.126643	0.0257111	3917	8.40834e-07	0.00615589	24.2496	0.0857825	26.1254
family.Victivallaceae.id.2255.summary.txt.gz	rs62570196	T	C	-0.246101	0.0483077	3091	3.49746e-07	0.00832655	25.9367	0.0857825	26.1254
family.Victivallaceae.id.2255.summary.txt.gz	rs7077363	A	G	0.148942	0.0318366	3912	2.89224e-06	0.00556365	21.8756	0.0857825	26.1254
family.Victivallaceae.id.2255.summary.txt.gz	rs67832247	T	C	-0.123489	0.0266695	3555	3.6505e-06	0.00599482	21.4281	0.0857825	26.1254
family.Victivallaceae.id.2255.summary.txt.gz	rs34962571	C	A	-0.186945	0.0418412	3237	7.89625e-06	0.00612928	19.9505	0.0857825	26.1254
family.Victivallaceae.id.2255.summary.txt.gz	rs7860510	C	G	0.164855	0.0375128	3912	1.10955e-05	0.00491258	19.303	0.0857825	26.1254
family.Victivallaceae.id.2255.summary.txt.gz	rs7627405	T	C	-0.134158	0.0301427	3555	8.55678e-06	0.00554134	19.7981	0.0857825	26.1254
family.Victivallaceae.id.2255.summary.txt.gz	rs61702987	C	T	0.145501	0.0300007	3906	1.23508e-06	0.00598591	23.5097	0.0857825	26.1254
family.Victivallaceae.id.2255.summary.txt.gz	rs7314815	A	G	0.101088	0.0225594	3912	7.4304e-06	0.00510649	20.0688	0.0857825	26.1254
family.Victivallaceae.id.2255.summary.txt.gz	rs11671100	C	A	-0.160034	0.0349472	3331	4.66499e-06	0.00625606	20.9575	0.0857825	26.1254
family.Verrucomicrobiaceae.id.4036	rs11729256	C	T	0.0749798	0.0150177	11861	5.95195e-07	0.00209725	24.9235	0.025129	25.4503
family.Verrucomicrobiaceae.id.4036.summary.txt.gz	rs4936098	G	A	0.0648691	0.0135928	11858	1.82124e-06	0.00191696	22.7711	0.025129	25.4503
family.Verrucomicrobiaceae.id.4036.summary.txt.gz	rs9349825	G	A	-0.0704354	0.0147128	11858	1.68992e-06	0.00192904	22.9149	0.025129	25.4503
family.Verrucomicrobiaceae.id.4036.summary.txt.gz	rs74542928	C	T	0.112124	0.0236422	11216	2.11056e-06	0.00200131	22.4877	0.025129	25.4503
family.Verrucomicrobiaceae.id.4036.summary.txt.gz	rs2602429	T	C	0.0745516	0.0156195	11690	1.81515e-06	0.001945	22.7775	0.025129	25.4503
family.Verrucomicrobiaceae.id.4036.summary.txt.gz	rs4242783	A	G	0.0687992	0.0147694	11690	3.18926e-06	0.00185278	21.6955	0.025129	25.4503
family.Verrucomicrobiaceae.id.4036.summary.txt.gz	rs11184341	C	G	0.0655301	0.014223	11864	4.079e-06	0.00178603	21.2238	0.025129	25.4503
family.Verrucomicrobiaceae.id.4036.summary.txt.gz	rs61779207	A	G	-0.0758811	0.0167762	11591	6.09278e-06	0.00176195	20.4553	0.025129	25.4503
family.Verrucomicrobiaceae.id.4036.summary.txt.gz	rs117107102	G	A	0.204683	0.0431573	4975	2.10865e-06	0.00450094	22.4844	0.025129	25.4503
family.Verrucomicrobiaceae.id.4036.summary.txt.gz	rs12908520	A	G	0.0619104	0.0130946	11863	2.2682e-06	0.00188075	22.3496	0.025129	25.4503
family.Verrucomicrobiaceae.id.4036.summary.txt.gz	rs111862613	C	T	0.0907065	0.0196746	11621	4.02034e-06	0.00182569	21.2515	0.025129	25.4503
family.Verrucomicrobiaceae.id.4036.summary.txt.gz	rs941682	A	G	-0.0631526	0.0143767	11809	1.11954e-05	0.00163132	19.2925	0.025129	25.4503
family.Veillonellaceae.id.2172	rs12741784	T	C	-0.0621452	0.0119266	15867	1.88194e-07	0.00170822	27.1473	0.0410734	32.3182
family.Veillonellaceae.id.2172.summary.txt.gz	rs79535861	C	A	0.100666	0.0207016	15061	1.15775e-06	0.00156757	23.643	0.0410734	32.3182
family.Veillonellaceae.id.2172.summary.txt.gz	rs111810795	T	C	-0.0867108	0.0180573	15605	1.57112e-06	0.00147548	23.056	0.0410734	32.3182
family.Veillonellaceae.id.2172.summary.txt.gz	rs12186441	A	G	0.208096	0.0453999	5236	4.56994e-06	0.00399649	21.0015	0.0410734	32.3182
family.Veillonellaceae.id.2172.summary.txt.gz	rs4797169	C	T	0.0587799	0.0128297	15974	4.61522e-06	0.00131233	20.9881	0.0410734	32.3182
family.Veillonellaceae.id.2172.summary.txt.gz	rs12668619	G	A	0.055301	0.0117654	15971	2.59759e-06	0.00138141	22.0902	0.0410734	32.3182
family.Veillonellaceae.id.2172.summary.txt.gz	rs2175069	G	A	-0.0526752	0.0114886	15976	4.54025e-06	0.00131412	21.0194	0.0410734	32.3182
family.Veillonellaceae.id.2172.summary.txt.gz	rs1442060	A	G	-0.0514024	0.0112125	15976	4.55279e-06	0.00131379	21.0141	0.0410734	32.3182
family.Veillonellaceae.id.2172.summary.txt.gz	rs1447205	C	G	-0.0520689	0.0115656	15971	6.72979e-06	0.00126748	20.266	0.0410734	32.3182
family.Veillonellaceae.id.2172.summary.txt.gz	rs114889439	G	A	-0.253809	0.0539169	3268	2.5088e-06	0.00673516	22.1462	0.0410734	32.3182
family.Veillonellaceae.id.2172.summary.txt.gz	rs4461038	G	A	-0.0554965	0.0119467	15973	3.39539e-06	0.00134915	21.5764	0.0410734	32.3182
family.Veillonellaceae.id.2172.summary.txt.gz	rs6909981	T	C	-0.0638697	0.0141765	15976	6.62748e-06	0.00126891	20.2953	0.0410734	32.3182
family.Veillonellaceae.id.2172.summary.txt.gz	rs2561116	G	T	-0.083617	0.0187159	15976	7.90667e-06	0.00124783	19.9578	0.0410734	32.3182
family.Veillonellaceae.id.2172.summary.txt.gz	rs73557284	G	A	0.205194	0.0467174	3075	1.12187e-05	0.00623464	19.2792	0.0410734	32.3182
family.Veillonellaceae.id.2172.summary.txt.gz	rs9345168	A	C	0.0509102	0.0113253	15976	6.94827e-06	0.00126326	20.2049	0.0410734	32.3182
family.Veillonellaceae.id.2172.summary.txt.gz	rs11700976	A	C	0.0503337	0.0113763	15971	9.66976e-06	0.00122419	19.5731	0.0410734	32.3182
family.Veillonellaceae.id.2172.summary.txt.gz	rs6692542	G	A	0.0534397	0.0118254	15976	6.21108e-06	0.00127666	20.4195	0.0410734	32.3182
family.Veillonellaceae.id.2172.summary.txt.gz	rs2585520	T	G	-0.0904972	0.0200428	15501	6.32581e-06	0.00131348	20.3844	0.0410734	32.3182
family.Veillonellaceae.id.2172.summary.txt.gz	rs75768969	G	C	-0.0703773	0.0156855	15975	7.23075e-06	0.00125858	20.1287	0.0410734	32.3182
family.Veillonellaceae.id.2172.summary.txt.gz	rs1693340	C	T	0.0818934	0.018245	15058	7.17141e-06	0.00133617	20.1443	0.0410734	32.3182
family.Veillonellaceae.id.2172.summary.txt.gz	rs4263802	A	G	0.050942	0.0114921	15976	9.30277e-06	0.00122843	19.647	0.0410734	32.3182
family.Streptococcaceae.id.1850	rs11110281	C	T	-0.130554	0.0225943	15316	7.55102e-09	0.00217516	33.3831	0.0235765	21.7283
family.Streptococcaceae.id.1850.summary.txt.gz	rs2952251	G	A	-0.0639298	0.0126525	16612	4.35491e-07	0.0015345	25.5272	0.0235765	21.7283
family.Streptococcaceae.id.1850.summary.txt.gz	rs4968759	G	A	-0.0544035	0.0111271	16624	1.01212e-06	0.00143591	23.9021	0.0235765	21.7283
family.Streptococcaceae.id.1850.summary.txt.gz	rs395407	C	G	-0.0826855	0.0172536	16088	1.64831e-06	0.00142553	22.9639	0.0235765	21.7283
family.Streptococcaceae.id.1850.summary.txt.gz	rs35344081	A	G	0.0609349	0.0129703	16624	2.62693e-06	0.00132592	22.0688	0.0235765	21.7283
family.Streptococcaceae.id.1850.summary.txt.gz	rs2370083	T	G	-0.0842751	0.0184509	16516	4.9352e-06	0.00126156	20.8597	0.0235765	21.7283
family.Streptococcaceae.id.1850.summary.txt.gz	rs10028567	T	C	-0.0934027	0.0190343	16549	9.24521e-07	0.00145291	24.0763	0.0235765	21.7283
family.Streptococcaceae.id.1850.summary.txt.gz	rs72739637	G	A	0.0927983	0.0192021	15111	1.34682e-06	0.00154319	23.3521	0.0235765	21.7283
family.Streptococcaceae.id.1850.summary.txt.gz	rs16950051	G	A	0.107008	0.0236973	14431	6.31372e-06	0.00141098	20.3878	0.0235765	21.7283
family.Streptococcaceae.id.1850.summary.txt.gz	rs11720390	A	G	0.103043	0.0226649	15421	5.45758e-06	0.00133856	20.6669	0.0235765	21.7283
family.Streptococcaceae.id.1850.summary.txt.gz	rs77968078	A	G	-0.0993013	0.0224788	15519	9.98206e-06	0.0012559	19.5123	0.0235765	21.7283
family.Streptococcaceae.id.1850.summary.txt.gz	rs7916711	G	A	0.0959639	0.021545	15515	8.42422e-06	0.00127707	19.8365	0.0235765	21.7283
family.Streptococcaceae.id.1850.summary.txt.gz	rs957755	G	T	-0.0642449	0.0142702	16627	6.73104e-06	0.00121751	20.2658	0.0235765	21.7283
family.Streptococcaceae.id.1850.summary.txt.gz	rs6806351	C	T	-0.0619209	0.0135744	16198	5.0766e-06	0.00128297	20.8056	0.0235765	21.7283
family.Streptococcaceae.id.1850.summary.txt.gz	rs9903102	A	C	-0.0693015	0.0154096	16623	6.88261e-06	0.00121524	20.2232	0.0235765	21.7283
family.Streptococcaceae.id.1850.summary.txt.gz	rs57646748	A	G	-0.088021	0.019876	16160	9.4884e-06	0.00121213	19.6093	0.0235765	21.7283
family.Streptococcaceae.id.1850.summary.txt.gz	rs6563952	C	G	0.0801931	0.0178576	16627	7.09898e-06	0.0012114	20.164	0.0235765	21.7283
family.Ruminococcaceae.id.2050	rs117677831	A	G	0.0984657	0.0188897	15835	1.86153e-07	0.00171299	27.1684	0.0219062	29.5302
family.Ruminococcaceae.id.2050.summary.txt.gz	rs2113833	C	T	0.169146	0.0355009	4140	1.89269e-06	0.00545343	22.69	0.0219062	29.5302
family.Ruminococcaceae.id.2050.summary.txt.gz	rs17376049	C	T	0.0848534	0.0172114	18333	8.21987e-07	0.00132403	24.303	0.0219062	29.5302
family.Ruminococcaceae.id.2050.summary.txt.gz	rs56199908	C	T	-0.199327	0.0410444	5618	1.19559e-06	0.00418044	23.5759	0.0219062	29.5302
family.Ruminococcaceae.id.2050.summary.txt.gz	rs10093275	T	C	0.0534595	0.011677	18335	4.6899e-06	0.00114186	20.9576	0.0219062	29.5302
family.Ruminococcaceae.id.2050.summary.txt.gz	rs76724913	G	T	0.0901053	0.0203104	17516	9.14744e-06	0.00112238	19.6794	0.0219062	29.5302
family.Ruminococcaceae.id.2050.summary.txt.gz	rs1612733	C	T	0.108708	0.0238006	15016	4.93661e-06	0.00138737	20.8589	0.0219062	29.5302
family.Ruminococcaceae.id.2050.summary.txt.gz	rs2426816	A	T	-0.0480152	0.0106011	17774	5.91919e-06	0.00115284	20.5118	0.0219062	29.5302
family.Ruminococcaceae.id.2050.summary.txt.gz	rs3009418	A	C	0.0927607	0.0210123	16407	1.01203e-05	0.00118641	19.4862	0.0219062	29.5302
family.Ruminococcaceae.id.2050.summary.txt.gz	rs10166469	C	T	-0.053336	0.0120209	18314	9.1248e-06	0.00107378	19.6843	0.0219062	29.5302
family.Ruminococcaceae.id.2050.summary.txt.gz	rs1158100	G	A	-0.0490539	0.0109865	18333	8.00932e-06	0.00108624	19.9335	0.0219062	29.5302
family.Ruminococcaceae.id.2050.summary.txt.gz	rs499272	C	G	0.0706431	0.016046	17854	1.06991e-05	0.00108443	19.3802	0.0219062	29.5302
family.Rikenellaceae.id.967	rs9603208	T	G	0.0821173	0.0159596	17680	2.67044e-07	0.00149519	26.4715	0.0289146	25.037
family.Rikenellaceae.id.967.summary.txt.gz	rs1939881	A	G	-0.105589	0.0206213	17434	3.04862e-07	0.00150162	26.2157	0.0289146	25.037
family.Rikenellaceae.id.967.summary.txt.gz	rs67705352	G	T	-0.0549688	0.0110534	17676	6.59143e-07	0.00139718	24.7282	0.0289146	25.037
family.Rikenellaceae.id.967.summary.txt.gz	rs4264350	C	T	-0.0526393	0.0108555	17668	1.24027e-06	0.0013291	23.5111	0.0289146	25.037
family.Rikenellaceae.id.967.summary.txt.gz	rs62532512	A	C	-0.0504257	0.0107399	17672	2.66397e-06	0.00124587	22.042	0.0289146	25.037
family.Rikenellaceae.id.967.summary.txt.gz	rs67281112	C	G	0.0635814	0.0137451	17199	3.73265e-06	0.00124256	21.395	0.0289146	25.037
family.Rikenellaceae.id.967.summary.txt.gz	rs6837275	G	A	0.0570355	0.011887	17199	1.60144e-06	0.00133679	23.0195	0.0289146	25.037
family.Rikenellaceae.id.967.summary.txt.gz	rs9578457	A	G	-0.141478	0.0315848	9400	7.48801e-06	0.00212996	20.0601	0.0289146	25.037
family.Rikenellaceae.id.967.summary.txt.gz	rs77885767	T	C	-0.156209	0.0336482	8478	3.44337e-06	0.00253568	21.5471	0.0289146	25.037
family.Rikenellaceae.id.967.summary.txt.gz	rs59663348	A	G	0.0570915	0.0125048	17678	4.98107e-06	0.00117774	20.8422	0.0289146	25.037
family.Rikenellaceae.id.967.summary.txt.gz	rs8130320	G	A	-0.048924	0.0106843	17680	4.67122e-06	0.00118454	20.9652	0.0289146	25.037
family.Rikenellaceae.id.967.summary.txt.gz	rs74474130	G	T	0.137747	0.0295688	11055	3.18462e-06	0.00195925	21.6981	0.0289146	25.037
family.Rikenellaceae.id.967.summary.txt.gz	rs7242694	T	C	-0.0618674	0.0134882	17199	4.50153e-06	0.00122174	21.036	0.0289146	25.037
family.Rikenellaceae.id.967.summary.txt.gz	rs36021379	G	A	-0.0656005	0.0144903	17199	5.97678e-06	0.00119026	20.4932	0.0289146	25.037
family.Rikenellaceae.id.967.summary.txt.gz	rs10217435	T	C	-0.0883756	0.0197506	17679	7.65661e-06	0.00113124	20.0195	0.0289146	25.037
family.Rikenellaceae.id.967.summary.txt.gz	rs2447496	A	G	-0.0549203	0.0121904	17199	6.63113e-06	0.00117872	20.2944	0.0289146	25.037
family.Rikenellaceae.id.967.summary.txt.gz	rs4783173	G	C	0.0481514	0.0110006	17086	1.20231e-05	0.00112011	19.1574	0.0289146	25.037
family.Rikenellaceae.id.967.summary.txt.gz	rs7832304	G	T	-0.0724262	0.016063	16912	6.51693e-06	0.00120066	20.3276	0.0289146	25.037
family.Rikenellaceae.id.967.summary.txt.gz	rs10832801	C	A	-0.0534763	0.0122666	17199	1.30362e-05	0.0011038	19.003	0.0289146	25.037
family.Rikenellaceae.id.967.summary.txt.gz	rs9389714	T	C	-0.0636841	0.0143416	17680	8.97383e-06	0.00111405	19.7161	0.0289146	25.037
family.Rikenellaceae.id.967.summary.txt.gz	rs6744030	T	C	0.0696747	0.0157103	17564	9.20861e-06	0.00111859	19.6667	0.0289146	25.037
family.Rhodospirillaceae.id.2717	rs9813022	G	A	-0.0842444	0.0163583	8498	2.60569e-07	0.00311125	26.5156	0.0432336	22.5404
family.Rhodospirillaceae.id.2717.summary.txt.gz	rs3754624	T	C	0.0971389	0.0200064	8496	1.20149e-06	0.00276714	23.5693	0.0432336	22.5404
family.Rhodospirillaceae.id.2717.summary.txt.gz	rs55876211	T	C	-0.0911851	0.0196395	8494	3.43491e-06	0.00253147	21.5518	0.0432336	22.5404
family.Rhodospirillaceae.id.2717.summary.txt.gz	rs4278423	C	T	0.107529	0.0235725	8501	5.07553e-06	0.0024418	20.8037	0.0432336	22.5404
family.Rhodospirillaceae.id.2717.summary.txt.gz	rs16855101	T	C	0.119409	0.0250471	8499	1.86651e-06	0.00266704	22.7224	0.0432336	22.5404
family.Rhodospirillaceae.id.2717.summary.txt.gz	rs1549633	C	A	0.0999312	0.0218634	8010	4.86074e-06	0.00260138	20.8862	0.0432336	22.5404
family.Rhodospirillaceae.id.2717.summary.txt.gz	rs11591293	T	G	0.0743184	0.0158724	8500	2.83761e-06	0.00257258	21.9182	0.0432336	22.5404
family.Rhodospirillaceae.id.2717.summary.txt.gz	rs74354280	T	C	-0.0911896	0.0204907	8501	8.57534e-06	0.00232432	19.8004	0.0432336	22.5404
family.Rhodospirillaceae.id.2717.summary.txt.gz	rs61933850	A	G	0.164808	0.0360647	6830	4.88187e-06	0.00304823	20.877	0.0432336	22.5404
family.Rhodospirillaceae.id.2717.summary.txt.gz	rs56250014	T	A	0.115417	0.0256947	8501	7.06064e-06	0.00236783	20.172	0.0432336	22.5404
family.Rhodospirillaceae.id.2717.summary.txt.gz	rs1035406	A	G	-0.11354	0.0250863	8483	6.0115e-06	0.00240896	20.4797	0.0432336	22.5404
family.Rhodospirillaceae.id.2717.summary.txt.gz	rs72714493	G	A	0.0816858	0.0180791	8497	6.23562e-06	0.00239679	20.4097	0.0432336	22.5404
family.Rhodospirillaceae.id.2717.summary.txt.gz	rs12977163	C	G	0.0730951	0.0163491	8044	7.78882e-06	0.0024788	19.984	0.0432336	22.5404
family.Rhodospirillaceae.id.2717.summary.txt.gz	rs13336560	T	C	-0.0701719	0.0158061	8010	9.01535e-06	0.00245457	19.7045	0.0432336	22.5404
family.Rhodospirillaceae.id.2717.summary.txt.gz	rs4822789	C	G	0.0734321	0.0160521	8492	4.77124e-06	0.00245826	20.9221	0.0432336	22.5404
family.Rhodospirillaceae.id.2717.summary.txt.gz	rs6679026	C	T	0.111984	0.0251088	8497	8.19822e-06	0.00233549	19.8864	0.0432336	22.5404
family.Rhodospirillaceae.id.2717.summary.txt.gz	rs1923415	G	A	-0.0999238	0.0227326	8501	1.10458e-05	0.00226769	19.3169	0.0432336	22.5404
family.Prevotellaceae.id.960	rs9958960	A	G	-0.0914807	0.0173611	14061	1.3696e-07	0.00197074	27.7614	0.0330733	26.6834
family.Prevotellaceae.id.960.summary.txt.gz	rs4493272	C	T	-0.0604992	0.0118027	14867	2.96173e-07	0.00176419	26.271	0.0330733	26.6834
family.Prevotellaceae.id.960.summary.txt.gz	rs3860225	G	A	0.083936	0.0167936	14871	5.78996e-07	0.00167703	24.9776	0.0330733	26.6834
family.Prevotellaceae.id.960.summary.txt.gz	rs912860	A	G	-0.229046	0.0483124	3479	2.12732e-06	0.00641915	22.4636	0.0330733	26.6834
family.Prevotellaceae.id.960.summary.txt.gz	rs12118202	C	T	-0.0751986	0.0147265	14869	3.28459e-07	0.00175056	26.0712	0.0330733	26.6834
family.Prevotellaceae.id.960.summary.txt.gz	rs2206482	G	T	-0.0569105	0.0117486	14808	1.27248e-06	0.00158207	23.4612	0.0330733	26.6834
family.Prevotellaceae.id.960.summary.txt.gz	rs9586501	A	G	0.0592681	0.0127329	14868	3.24437e-06	0.00145513	21.6634	0.0330733	26.6834
family.Prevotellaceae.id.960.summary.txt.gz	rs12057990	T	C	0.0589878	0.0132268	14867	8.20705e-06	0.00133601	19.8863	0.0330733	26.6834
family.Prevotellaceae.id.960.summary.txt.gz	rs148376875	G	T	0.084515	0.0179163	14289	2.39103e-06	0.00155486	22.2489	0.0330733	26.6834
family.Prevotellaceae.id.960.summary.txt.gz	rs4685827	C	T	-0.0679529	0.0145407	14867	2.96421e-06	0.00146684	21.8366	0.0330733	26.6834
family.Prevotellaceae.id.960.summary.txt.gz	rs10131942	G	C	0.0701212	0.0158326	14871	9.47114e-06	0.00131729	19.6126	0.0330733	26.6834
family.Prevotellaceae.id.960.summary.txt.gz	rs34660375	G	A	-0.0805894	0.0178291	14289	6.18114e-06	0.00142782	20.4284	0.0330733	26.6834
family.Prevotellaceae.id.960.summary.txt.gz	rs7252711	G	A	-0.0740876	0.0161926	14540	4.75302e-06	0.0014377	20.9314	0.0330733	26.6834
family.Prevotellaceae.id.960.summary.txt.gz	rs3758087	C	T	0.0564199	0.0124655	14871	6.0087e-06	0.00137565	20.4827	0.0330733	26.6834
family.Prevotellaceae.id.960.summary.txt.gz	rs34071565	A	T	-0.1567	0.0347882	8136	6.65622e-06	0.0024876	20.2846	0.0330733	26.6834
family.Prevotellaceae.id.960.summary.txt.gz	rs13069367	C	A	-0.0539768	0.0119687	14860	6.48836e-06	0.0013668	20.3357	0.0330733	26.6834
family.Prevotellaceae.id.960.summary.txt.gz	rs7975087	A	C	-0.0601448	0.0135454	14871	8.98609e-06	0.00132403	19.713	0.0330733	26.6834
family.Prevotellaceae.id.960.summary.txt.gz	rs2278540	A	G	0.0554249	0.0123265	14847	6.9109e-06	0.00135989	20.215	0.0330733	26.6834
family.Porphyromonadaceae.id.943	rs10119172	G	C	-0.0737324	0.014259	18022	2.32918e-07	0.00148147	26.7357	0.0134469	22.3164
family.Porphyromonadaceae.id.943.summary.txt.gz	rs17065783	G	A	-0.059133	0.0122235	18028	1.31388e-06	0.00129645	23.4002	0.0134469	22.3164
family.Porphyromonadaceae.id.943.summary.txt.gz	rs6953849	G	A	0.0718149	0.0150724	18028	1.89178e-06	0.00125768	22.6994	0.0134469	22.3164
family.Porphyromonadaceae.id.943.summary.txt.gz	rs10858364	T	G	0.055316	0.012085	18028	4.71136e-06	0.0011608	20.9489	0.0134469	22.3164
family.Porphyromonadaceae.id.943.summary.txt.gz	rs3111851	G	C	0.0581896	0.0121147	18024	1.56136e-06	0.00127837	23.0683	0.0134469	22.3164
family.Porphyromonadaceae.id.943.summary.txt.gz	rs7330827	C	T	-0.103842	0.0237355	13754	1.21455e-05	0.00138968	19.1375	0.0134469	22.3164
family.Porphyromonadaceae.id.943.summary.txt.gz	rs35961441	C	A	0.0915257	0.0207306	16374	1.01005e-05	0.00118903	19.4899	0.0134469	22.3164
family.Porphyromonadaceae.id.943.summary.txt.gz	rs10762312	A	G	-0.052368	0.0118814	18028	1.04546e-05	0.00107641	19.4243	0.0134469	22.3164
family.Porphyromonadaceae.id.943.summary.txt.gz	rs35233670	C	T	-0.0473576	0.010602	18024	7.93723e-06	0.0011058	19.9507	0.0134469	22.3164
family.Porphyromonadaceae.id.943.summary.txt.gz	rs864093	C	A	-0.0527939	0.0117499	18027	7.01863e-06	0.00111863	20.1859	0.0134469	22.3164
family.Porphyromonadaceae.id.943.summary.txt.gz	rs1980561	G	A	-0.0485289	0.0109284	18028	8.96953e-06	0.00109261	19.717	0.0134469	22.3164
family.Peptostreptococcaceae.id.2042	rs61841503	A	G	0.0919658	0.0161331	15333	1.19496e-08	0.00211481	32.4908	0.0311071	30.7333
family.Peptostreptococcaceae.id.2042.summary.txt.gz	rs4692811	T	C	0.0642075	0.0126913	16061	4.21054e-07	0.0015911	25.5922	0.0311071	30.7333
family.Peptostreptococcaceae.id.2042.summary.txt.gz	rs12377846	A	C	-0.252	0.0511627	3736	8.41581e-07	0.00645175	24.2473	0.0311071	30.7333
family.Peptostreptococcaceae.id.2042.summary.txt.gz	rs2644627	G	C	-0.0558506	0.011224	16059	6.49138e-07	0.00153947	24.7574	0.0311071	30.7333
family.Peptostreptococcaceae.id.2042.summary.txt.gz	rs59987323	T	C	-0.0537078	0.011443	15584	2.68562e-06	0.00141157	22.0262	0.0311071	30.7333
family.Peptostreptococcaceae.id.2042.summary.txt.gz	rs9573934	T	C	-0.0687189	0.0141533	16059	1.20184e-06	0.00146583	23.5713	0.0311071	30.7333
family.Peptostreptococcaceae.id.2042.summary.txt.gz	rs75819860	A	T	0.126264	0.0268383	11697	2.54345e-06	0.00188866	22.1296	0.0311071	30.7333
family.Peptostreptococcaceae.id.2042.summary.txt.gz	rs117020988	T	C	0.182411	0.0372126	6831	9.49329e-07	0.0035052	24.0212	0.0311071	30.7333
family.Peptostreptococcaceae.id.2042.summary.txt.gz	rs1520207	T	C	0.0525658	0.0112476	16057	2.96092e-06	0.00135841	21.839	0.0311071	30.7333
family.Peptostreptococcaceae.id.2042.summary.txt.gz	rs76982728	C	T	0.124203	0.0266923	11185	3.26935e-06	0.00193203	21.6477	0.0311071	30.7333
family.Peptostreptococcaceae.id.2042.summary.txt.gz	rs12986312	G	T	0.0571818	0.0125947	15970	5.62157e-06	0.00128906	20.6103	0.0311071	30.7333
family.Peptostreptococcaceae.id.2042.summary.txt.gz	rs10805326	A	G	0.0566637	0.012276	16061	3.91551e-06	0.0013248	21.3031	0.0311071	30.7333
family.Peptostreptococcaceae.id.2042.summary.txt.gz	rs1467258	A	G	0.072584	0.0162321	15584	7.76268e-06	0.00128143	19.9929	0.0311071	30.7333
family.Peptostreptococcaceae.id.2042.summary.txt.gz	rs59865771	T	C	-0.0573764	0.0127192	16040	6.45215e-06	0.00126704	20.3466	0.0311071	30.7333
family.Peptostreptococcaceae.id.2042.summary.txt.gz	rs77540684	G	T	0.106725	0.0245638	13495	1.39391e-05	0.00139689	18.8747	0.0311071	30.7333
family.Peptostreptococcaceae.id.2042.summary.txt.gz	rs6721459	G	A	0.0509823	0.0111975	16061	5.28846e-06	0.00128903	20.7273	0.0311071	30.7333
family.Peptococcaceae.id.2024	rs35703006	T	G	0.0812655	0.0164355	10715	7.63398e-07	0.00227647	24.4435	0.0248958	30.3683
family.Peptococcaceae.id.2024.summary.txt.gz	rs4990837	G	A	0.0910387	0.0185869	10718	9.68214e-07	0.00223332	23.9858	0.0248958	30.3683
family.Peptococcaceae.id.2024.summary.txt.gz	rs150600492	C	A	0.135774	0.0289757	9761	2.78881e-06	0.00224438	21.9521	0.0248958	30.3683
family.Peptococcaceae.id.2024.summary.txt.gz	rs12634826	G	T	-0.0739885	0.0150931	10381	9.48014e-07	0.00230955	24.0263	0.0248958	30.3683
family.Peptococcaceae.id.2024.summary.txt.gz	rs12992764	G	T	0.0684213	0.0141137	10444	1.24798e-06	0.00224521	23.4973	0.0248958	30.3683
family.Peptococcaceae.id.2024.summary.txt.gz	rs75898026	G	A	-0.0821779	0.0173541	10444	2.18683e-06	0.00214242	22.4192	0.0248958	30.3683
family.Peptococcaceae.id.2024.summary.txt.gz	rs117452796	G	A	-0.257982	0.0549569	3161	2.67567e-06	0.00692299	22.0222	0.0248958	30.3683
family.Peptococcaceae.id.2024.summary.txt.gz	rs75430375	T	C	-0.147941	0.0317498	8375	3.16856e-06	0.00258574	21.7065	0.0248958	30.3683
family.Peptococcaceae.id.2024.summary.txt.gz	rs12144792	T	C	0.064399	0.0141246	10718	5.13094e-06	0.00193577	20.7839	0.0248958	30.3683
family.Pasteurellaceae.id.3689	rs12191680	G	C	0.102214	0.0197189	9408	2.17733e-07	0.00284783	26.8632	0.0598084	31.4315
family.Pasteurellaceae.id.3689.summary.txt.gz	rs9382510	T	C	-0.0881865	0.0169965	9410	2.11976e-07	0.0028527	26.915	0.0598084	31.4315
family.Pasteurellaceae.id.3689.summary.txt.gz	rs10840326	G	C	-0.0717634	0.0149229	9154	1.51736e-06	0.00251995	23.1208	0.0598084	31.4315
family.Pasteurellaceae.id.3689.summary.txt.gz	rs76022354	T	C	0.24289	0.0500406	3692	1.21086e-06	0.00634087	23.5471	0.0598084	31.4315
family.Pasteurellaceae.id.3689.summary.txt.gz	rs72756943	A	G	0.13988	0.0303029	8020	3.91089e-06	0.00264982	21.3027	0.0598084	31.4315
family.Pasteurellaceae.id.3689.summary.txt.gz	rs78909003	C	T	-0.241159	0.0498372	3638	1.30532e-06	0.00639517	23.4025	0.0598084	31.4315
family.Pasteurellaceae.id.3689.summary.txt.gz	rs6092684	T	A	0.0684647	0.014674	9366	3.07538e-06	0.00231886	21.7643	0.0598084	31.4315
family.Pasteurellaceae.id.3689.summary.txt.gz	rs4822728	C	T	0.0685479	0.0149032	9412	4.23444e-06	0.00224269	21.1512	0.0598084	31.4315
family.Pasteurellaceae.id.3689.summary.txt.gz	rs35510	G	A	0.122729	0.0264958	8671	3.62105e-06	0.00246831	21.4507	0.0598084	31.4315
family.Pasteurellaceae.id.3689.summary.txt.gz	rs10965428	A	C	-0.119902	0.0258219	8873	3.4268e-06	0.00242411	21.5565	0.0598084	31.4315
family.Pasteurellaceae.id.3689.summary.txt.gz	rs16970009	G	A	0.187381	0.0429572	4703	1.28848e-05	0.00402952	19.0194	0.0598084	31.4315
family.Pasteurellaceae.id.3689.summary.txt.gz	rs12050685	G	A	-0.0670948	0.015239	9411	1.06844e-05	0.00205559	19.3809	0.0598084	31.4315
family.Pasteurellaceae.id.3689.summary.txt.gz	rs73139353	C	A	-0.222573	0.0484634	4047	4.37778e-06	0.00518471	21.0815	0.0598084	31.4315
family.Pasteurellaceae.id.3689.summary.txt.gz	rs6972479	G	A	-0.0781862	0.0175366	8616	8.25476e-06	0.00230179	19.8733	0.0598084	31.4315
family.Pasteurellaceae.id.3689.summary.txt.gz	rs9895850	C	T	-0.176406	0.041017	4737	1.7017e-05	0.00388961	18.4892	0.0598084	31.4315
family.Pasteurellaceae.id.3689.summary.txt.gz	rs111582866	A	G	-0.113957	0.0256403	8616	8.8113e-06	0.00228738	19.7486	0.0598084	31.4315
family.Pasteurellaceae.id.3689.summary.txt.gz	rs62568866	A	T	-0.118018	0.0259206	8020	5.28699e-06	0.00257817	20.7252	0.0598084	31.4315
family.Pasteurellaceae.id.3689.summary.txt.gz	rs731534	G	C	-0.0986502	0.0216316	9115	5.10415e-06	0.00227652	20.7932	0.0598084	31.4315
family.Pasteurellaceae.id.3689.summary.txt.gz	rs9938097	C	T	-0.0710386	0.0158024	9402	6.94314e-06	0.00214481	20.2045	0.0598084	31.4315
family.Oxalobacteraceae.id.2966	rs4428215	A	G	0.12561	0.0230053	5167	4.76023e-08	0.0057366	29.8005	0.0669344	24.6341
family.Oxalobacteraceae.id.2966.summary.txt.gz	rs1569853	C	T	-0.140043	0.0281704	4997	6.65138e-07	0.00492134	24.7037	0.0669344	24.6341
family.Oxalobacteraceae.id.2966.summary.txt.gz	rs736744	T	C	0.105642	0.0200648	5167	1.40157e-07	0.00533632	27.7099	0.0669344	24.6341
family.Oxalobacteraceae.id.2966.summary.txt.gz	rs6000536	T	C	-0.118383	0.0241355	5166	9.34619e-07	0.00463546	24.049	0.0669344	24.6341
family.Oxalobacteraceae.id.2966.summary.txt.gz	rs36057338	T	G	0.181604	0.0398742	4738	5.25302e-06	0.00435887	20.734	0.0669344	24.6341
family.Oxalobacteraceae.id.2966.summary.txt.gz	rs7993559	A	C	0.0921059	0.0201114	4989	4.65433e-06	0.00418655	20.9661	0.0669344	24.6341
family.Oxalobacteraceae.id.2966.summary.txt.gz	rs12002250	C	A	0.196145	0.044523	4726	1.0555e-05	0.0040899	19.4	0.0669344	24.6341
family.Oxalobacteraceae.id.2966.summary.txt.gz	rs111966731	C	T	0.204031	0.0445746	4387	4.71032e-06	0.00475314	20.9421	0.0669344	24.6341
family.Oxalobacteraceae.id.2966.summary.txt.gz	rs17138946	T	G	-0.189444	0.0430248	4776	1.067e-05	0.00404296	19.3794	0.0669344	24.6341
family.Oxalobacteraceae.id.2966.summary.txt.gz	rs11246212	C	T	0.13607	0.0291797	5130	3.11342e-06	0.00422097	21.7369	0.0669344	24.6341
family.Oxalobacteraceae.id.2966.summary.txt.gz	rs934049	A	G	0.109751	0.0238636	4951	4.24292e-06	0.00425406	21.1433	0.0669344	24.6341
family.Oxalobacteraceae.id.2966.summary.txt.gz	rs12509763	G	C	-0.16332	0.0360823	5129	6.00223e-06	0.00397855	20.4795	0.0669344	24.6341
family.Oxalobacteraceae.id.2966.summary.txt.gz	rs561239	G	A	0.105525	0.0236769	4989	8.31605e-06	0.00396573	19.8558	0.0669344	24.6341
family.Oxalobacteraceae.id.2966.summary.txt.gz	rs62435498	A	C	0.181521	0.0400608	4780	5.86658e-06	0.00427687	20.5227	0.0669344	24.6341
family.Oxalobacteraceae.id.2966.summary.txt.gz	rs80330081	C	A	-0.18756	0.0423688	4672	9.56234e-06	0.00417702	19.5885	0.0669344	24.6341
family.Methanobacteriaceae.id.121	rs10202904	G	T	-0.121754	0.0235357	3695	2.30182e-07	0.00719054	26.747	0.0746448	24.751
family.Methanobacteriaceae.id.121.summary.txt.gz	rs73457410	G	A	0.21534	0.0436695	3498	8.17584e-07	0.0069034	24.3021	0.0746448	24.751
family.Methanobacteriaceae.id.121.summary.txt.gz	rs62241835	T	G	-0.203385	0.0417931	3383	1.13601e-06	0.00695183	23.6687	0.0746448	24.751
family.Methanobacteriaceae.id.121.summary.txt.gz	rs894996	A	C	0.216999	0.0449076	3582	1.35081e-06	0.00647634	23.3364	0.0746448	24.751
family.Methanobacteriaceae.id.121.summary.txt.gz	rs75208022	T	C	-0.227245	0.048763	3203	3.15922e-06	0.00673465	21.7038	0.0746448	24.751
family.Methanobacteriaceae.id.121.summary.txt.gz	rs12825290	G	C	-0.216781	0.0493496	3144	1.11921e-05	0.00610007	19.2841	0.0746448	24.751
family.Methanobacteriaceae.id.121.summary.txt.gz	rs56131665	A	G	0.178661	0.039298	3572	5.45921e-06	0.00575311	20.6574	0.0746448	24.751
family.Methanobacteriaceae.id.121.summary.txt.gz	rs11018665	T	A	0.111465	0.0250516	3698	8.6096e-06	0.00532506	19.7868	0.0746448	24.751
family.Methanobacteriaceae.id.121.summary.txt.gz	rs4257531	A	G	0.164498	0.0364959	3162	6.56556e-06	0.00638397	20.303	0.0746448	24.751
family.Methanobacteriaceae.id.121.summary.txt.gz	rs6508769	C	T	0.153519	0.0344519	3319	8.34848e-06	0.00594705	19.8444	0.0746448	24.751
family.Methanobacteriaceae.id.121.summary.txt.gz	rs73068003	T	G	-0.15814	0.0351803	3692	6.95248e-06	0.0054432	20.1953	0.0746448	24.751
family.Methanobacteriaceae.id.121.summary.txt.gz	rs10424197	A	G	-0.111274	0.0247517	3698	6.9367e-06	0.00543558	20.1997	0.0746448	24.751
family.Lactobacillaceae.id.1836	rs16861661	A	G	-0.193287	0.0379293	5385	3.46925e-07	0.00479934	25.9595	0.0437385	20.4758
family.Lactobacillaceae.id.1836.summary.txt.gz	rs921925	C	A	0.0999419	0.0201687	7053	7.22223e-07	0.00346941	24.5479	0.0437385	20.4758
family.Lactobacillaceae.id.1836.summary.txt.gz	rs768253	G	T	-0.0792344	0.0170604	7059	3.41163e-06	0.00304635	21.5638	0.0437385	20.4758
family.Lactobacillaceae.id.1836.summary.txt.gz	rs6092149	T	A	-0.0825646	0.0170282	7006	1.2428e-06	0.00334444	23.5031	0.0437385	20.4758
family.Lactobacillaceae.id.1836.summary.txt.gz	rs328312	A	T	0.082529	0.0168225	7051	9.30131e-07	0.00340175	24.0608	0.0437385	20.4758
family.Lactobacillaceae.id.1836.summary.txt.gz	rs11674854	T	C	-0.0830224	0.0175267	6750	2.17015e-06	0.00331316	22.4315	0.0437385	20.4758
family.Lactobacillaceae.id.1836.summary.txt.gz	rs77478751	G	A	-0.219178	0.0473566	3704	3.6879e-06	0.00574984	21.409	0.0437385	20.4758
family.Lactobacillaceae.id.1836.summary.txt.gz	rs74599091	G	A	0.191613	0.0425039	4951	6.5404e-06	0.00408808	20.315	0.0437385	20.4758
family.Lactobacillaceae.id.1836.summary.txt.gz	rs9345899	G	A	-0.124042	0.0278946	6602	8.71593e-06	0.00298621	19.768	0.0437385	20.4758
family.Lactobacillaceae.id.1836.summary.txt.gz	rs7399658	A	G	-0.10457	0.0220312	6707	2.0703e-06	0.00334773	22.522	0.0437385	20.4758
family.Lactobacillaceae.id.1836.summary.txt.gz	rs1530559	A	G	0.0772453	0.0176921	6750	1.26495e-05	0.00281615	19.057	0.0437385	20.4758
family.Lactobacillaceae.id.1836.summary.txt.gz	rs62314653	A	C	0.177082	0.0392269	6016	6.35263e-06	0.00337601	20.3721	0.0437385	20.4758
family.Lachnospiraceae.id.1987	rs9929145	A	G	-0.125721	0.0245233	15866	2.95032e-07	0.00165376	26.2786	0.0269339	24.3686
family.Lachnospiraceae.id.1987.summary.txt.gz	rs11755180	G	C	-0.049227	0.0104894	18333	2.69197e-06	0.00119991	22.0221	0.0269339	24.3686
family.Lachnospiraceae.id.1987.summary.txt.gz	rs35524804	C	T	-0.0607481	0.0125216	17859	1.22547e-06	0.00131619	23.5342	0.0269339	24.3686
family.Lachnospiraceae.id.1987.summary.txt.gz	rs11979110	C	T	-0.0500924	0.0105069	18339	1.86446e-06	0.00123789	22.7274	0.0269339	24.3686
family.Lachnospiraceae.id.1987.summary.txt.gz	rs79086868	C	T	0.0776723	0.0164472	17522	2.32944e-06	0.00127119	22.2996	0.0269339	24.3686
family.Lachnospiraceae.id.1987.summary.txt.gz	rs112040820	G	A	0.0549584	0.0117086	17512	2.68097e-06	0.00125655	22.0298	0.0269339	24.3686
family.Lachnospiraceae.id.1987.summary.txt.gz	rs2159863	G	A	-0.0585831	0.0128742	18340	5.35383e-06	0.00112775	20.7041	0.0269339	24.3686
family.Lachnospiraceae.id.1987.summary.txt.gz	rs11139361	C	T	0.0494463	0.0110503	18333	7.65393e-06	0.00109096	20.0202	0.0269339	24.3686
family.Lachnospiraceae.id.1987.summary.txt.gz	rs1205443	G	A	0.0501415	0.0112157	17779	7.7984e-06	0.00112291	19.9844	0.0269339	24.3686
family.Lachnospiraceae.id.1987.summary.txt.gz	rs7359994	C	T	-0.0503142	0.0112482	18340	7.70928e-06	0.00108979	20.0065	0.0269339	24.3686
family.Lachnospiraceae.id.1987.summary.txt.gz	rs146660815	C	T	-0.215114	0.0476778	4112	6.42715e-06	0.00492614	20.3467	0.0269339	24.3686
family.Lachnospiraceae.id.1987.summary.txt.gz	rs959845	T	C	-0.0493666	0.0107801	17859	4.66297e-06	0.00117287	20.9686	0.0269339	24.3686
family.Lachnospiraceae.id.1987.summary.txt.gz	rs10402491	T	C	0.0661701	0.014851	18334	8.36548e-06	0.00108165	19.8503	0.0269339	24.3686
family.Lachnospiraceae.id.1987.summary.txt.gz	rs13005175	G	A	0.0993483	0.0218395	16893	5.3897e-06	0.00122348	20.6911	0.0269339	24.3686
family.Lachnospiraceae.id.1987.summary.txt.gz	rs2910921	C	T	0.160302	0.035832	6549	7.68736e-06	0.00304674	20.008	0.0269339	24.3686
family.Lachnospiraceae.id.1987.summary.txt.gz	rs12760724	C	A	-0.0484566	0.0107934	18340	7.14019e-06	0.00109777	20.1531	0.0269339	24.3686
family.Lachnospiraceae.id.1987.summary.txt.gz	rs3127230	T	C	-0.0503537	0.0112201	18340	7.19536e-06	0.00109697	20.1384	0.0269339	24.3686
family.Lachnospiraceae.id.1987.summary.txt.gz	rs11841382	T	G	-0.0718128	0.017462	18340	3.91356e-05	0.000921335	16.911	0.0269339	24.3686
family.FamilyXIII.id.1957	rs6501525	G	A	0.0561559	0.0115587	16269	1.1839e-06	0.00144871	23.6003	0.0208348	24.7039
family.FamilyXIII.id.1957.summary.txt.gz	rs118170811	G	A	0.151619	0.0317112	9645	1.74212e-06	0.00236457	22.8556	0.0208348	24.7039
family.FamilyXIII.id.1957.summary.txt.gz	rs12643275	T	A	-0.0550907	0.0116474	16269	2.2466e-06	0.00137322	22.369	0.0208348	24.7039
family.FamilyXIII.id.1957.summary.txt.gz	rs1999289	T	A	-0.0637366	0.013927	16269	4.72849e-06	0.00128572	20.9417	0.0208348	24.7039
family.FamilyXIII.id.1957.summary.txt.gz	rs482905	T	G	0.0596528	0.012717	16737	2.7216e-06	0.00131293	22.0008	0.0208348	24.7039
family.FamilyXIII.id.1957.summary.txt.gz	rs3098182	T	G	0.0508511	0.011014	16731	3.89447e-06	0.00127243	21.3136	0.0208348	24.7039
family.FamilyXIII.id.1957.summary.txt.gz	rs6797051	T	C	-0.0805984	0.0171364	16737	2.55934e-06	0.00131996	22.1188	0.0208348	24.7039
family.FamilyXIII.id.1957.summary.txt.gz	rs66753613	A	G	0.0651136	0.0144251	16269	6.36465e-06	0.00125083	20.3728	0.0208348	24.7039
family.FamilyXIII.id.1957.summary.txt.gz	rs7514702	C	T	-0.0663236	0.0141626	16737	2.82672e-06	0.0013086	21.9281	0.0208348	24.7039
family.FamilyXIII.id.1957.summary.txt.gz	rs7076829	A	T	-0.0516394	0.0112313	16269	4.26941e-06	0.00129771	21.1373	0.0208348	24.7039
family.FamilyXIII.id.1957.summary.txt.gz	rs10404377	A	C	-0.0503183	0.011165	16269	6.58166e-06	0.0012469	20.3086	0.0208348	24.7039
family.FamilyXIII.id.1957.summary.txt.gz	rs4293737	G	A	-0.112091	0.0271305	5704	3.60347e-05	0.00298364	17.0636	0.0208348	24.7039
family.FamilyXIII.id.1957.summary.txt.gz	rs1887048	A	G	0.0579979	0.0129602	16717	7.63856e-06	0.00119652	20.0239	0.0208348	24.7039
family.FamilyXIII.id.1957.summary.txt.gz	rs12904405	G	A	-0.0851896	0.0192688	16643	9.81963e-06	0.00117306	19.5438	0.0208348	24.7039
family.FamilyXI.id.1936	rs2155352	G	A	-0.150538	0.0302319	3150	6.37729e-07	0.00780986	24.7789	0.0691499	23.3186
family.FamilyXI.id.1936.summary.txt.gz	rs697771	G	A	-0.117677	0.0251491	3152	2.88031e-06	0.00689836	21.8808	0.0691499	23.3186
family.FamilyXI.id.1936.summary.txt.gz	rs10759623	T	C	-0.162115	0.032151	3156	4.59993e-07	0.00799161	25.4086	0.0691499	23.3186
family.FamilyXI.id.1936.summary.txt.gz	rs11547158	G	A	-0.177599	0.0372795	3133	1.89795e-06	0.00719197	22.6812	0.0691499	23.3186
family.FamilyXI.id.1936.summary.txt.gz	rs488164	G	T	0.117998	0.025516	3149	3.75572e-06	0.00674544	21.3721	0.0691499	23.3186
family.FamilyXI.id.1936.summary.txt.gz	rs3733511	G	A	0.128253	0.0274718	3156	3.03331e-06	0.00685865	21.7816	0.0691499	23.3186
family.FamilyXI.id.1936.summary.txt.gz	rs6025153	C	G	0.118619	0.0261969	3130	5.95552e-06	0.00650767	20.4893	0.0691499	23.3186
family.FamilyXI.id.1936.summary.txt.gz	rs78222136	C	G	0.224835	0.0511672	3136	1.11224e-05	0.00611929	19.2959	0.0691499	23.3186
family.FamilyXI.id.1936.summary.txt.gz	rs17379710	C	T	-0.116383	0.0252125	3156	3.91012e-06	0.00670644	21.2949	0.0691499	23.3186
family.FamilyXI.id.1936.summary.txt.gz	rs2156611	C	T	-0.112486	0.0251099	3155	7.47262e-06	0.00632058	20.0555	0.0691499	23.3186
family.Erysipelotrichaceae.id.2149	rs62504403	T	C	0.0681159	0.0127883	16981	1.00175e-07	0.00166794	28.3673	0.0159512	21.1563
family.Erysipelotrichaceae.id.2149.summary.txt.gz	rs7234058	C	T	-0.0945759	0.0194091	16874	1.10047e-06	0.00140515	23.741	0.0159512	21.1563
family.Erysipelotrichaceae.id.2149.summary.txt.gz	rs17530232	G	A	0.10305	0.0224648	16622	4.49263e-06	0.00126433	21.0397	0.0159512	21.1563
family.Erysipelotrichaceae.id.2149.summary.txt.gz	rs2300774	A	G	0.0524152	0.0106784	18216	9.17592e-07	0.00132092	24.0911	0.0159512	21.1563
family.Erysipelotrichaceae.id.2149.summary.txt.gz	rs35161940	C	T	-0.0806041	0.0167641	18213	1.52343e-06	0.00126771	23.1157	0.0159512	21.1563
family.Erysipelotrichaceae.id.2149.summary.txt.gz	rs10781552	T	C	-0.0552212	0.0116074	17789	1.96096e-06	0.00127068	22.6304	0.0159512	21.1563
family.Erysipelotrichaceae.id.2149.summary.txt.gz	rs8003149	T	C	0.0538798	0.0116888	18213	4.03592e-06	0.00116526	21.2454	0.0159512	21.1563
family.Erysipelotrichaceae.id.2149.summary.txt.gz	rs4078432	T	C	-0.0608929	0.0133764	17789	5.30679e-06	0.00116359	20.7209	0.0159512	21.1563
family.Erysipelotrichaceae.id.2149.summary.txt.gz	rs56970041	G	T	0.0724144	0.0164471	18217	1.06823e-05	0.001063	19.3832	0.0159512	21.1563
family.Erysipelotrichaceae.id.2149.summary.txt.gz	rs921306	C	T	0.0493866	0.0109127	17789	6.02189e-06	0.00115002	20.4789	0.0159512	21.1563
family.Erysipelotrichaceae.id.2149.summary.txt.gz	rs7826267	G	T	-0.0839071	0.0199131	17586	2.51256e-05	0.00100859	17.753	0.0159512	21.1563
family.Erysipelotrichaceae.id.2149.summary.txt.gz	rs1884466	T	C	-0.0475363	0.0106939	18205	8.78103e-06	0.00108423	19.7576	0.0159512	21.1563
family.Erysipelotrichaceae.id.2149.summary.txt.gz	rs290833	G	T	-0.0497374	0.0111376	17789	7.9808e-06	0.0011198	19.9402	0.0159512	21.1563
family.Enterobacteriaceae.id.3469	rs78143293	G	A	-0.0848521	0.0170415	13572	6.38673e-07	0.00182336	24.7882	0.0172649	21.6568
family.Enterobacteriaceae.id.3469.summary.txt.gz	rs111229068	T	A	0.110561	0.0241719	12350	4.78626e-06	0.00169114	20.9176	0.0172649	21.6568
family.Enterobacteriaceae.id.3469.summary.txt.gz	rs6092361	G	A	0.060255	0.0129095	13518	3.04883e-06	0.001609	21.7824	0.0172649	21.6568
family.Enterobacteriaceae.id.3469.summary.txt.gz	rs504442	G	T	0.084159	0.0189479	13578	8.92906e-06	0.00145082	19.7249	0.0172649	21.6568
family.Enterobacteriaceae.id.3469.summary.txt.gz	rs80319214	G	C	0.0990404	0.0215877	12641	4.47927e-06	0.00166229	21.0446	0.0172649	21.6568
family.Enterobacteriaceae.id.3469.summary.txt.gz	rs11026530	C	T	0.0822408	0.0186379	13485	1.02158e-05	0.00144179	19.4678	0.0172649	21.6568
family.Enterobacteriaceae.id.3469.summary.txt.gz	rs79757635	A	C	0.0758597	0.0171286	13419	9.4741e-06	0.00145957	19.6117	0.0172649	21.6568
family.Enterobacteriaceae.id.3469.summary.txt.gz	rs2374343	G	C	0.0584029	0.0126351	13576	3.79567e-06	0.00157129	21.3622	0.0172649	21.6568
family.Enterobacteriaceae.id.3469.summary.txt.gz	rs35673018	A	G	0.0899642	0.0202934	13326	9.28585e-06	0.00147261	19.65	0.0172649	21.6568
family.Enterobacteriaceae.id.3469.summary.txt.gz	rs61973590	G	C	-0.0605392	0.0133696	13570	5.95114e-06	0.00150869	20.5008	0.0172649	21.6568
family.Enterobacteriaceae.id.3469.summary.txt.gz	rs4792380	T	A	0.115598	0.0257683	12763	7.25562e-06	0.00157431	20.1215	0.0172649	21.6568
family.Desulfovibrionaceae.id.3169	rs6058181	T	C	0.0834742	0.0166111	15074	5.02875e-07	0.00167245	25.2494	0.0207623	26.6109
family.Desulfovibrionaceae.id.3169.summary.txt.gz	rs4506934	T	C	-0.0943381	0.020138	15035	2.80533e-06	0.00145749	21.9424	0.0207623	26.6109
family.Desulfovibrionaceae.id.3169.summary.txt.gz	rs2692012	G	A	0.114231	0.0253568	13080	6.63952e-06	0.00154915	20.2913	0.0207623	26.6109
family.Desulfovibrionaceae.id.3169.summary.txt.gz	rs11599763	C	T	-0.0555931	0.0117493	15142	2.22769e-06	0.00147635	22.385	0.0207623	26.6109
family.Desulfovibrionaceae.id.3169.summary.txt.gz	rs2838334	A	G	0.0571419	0.012423	15142	4.23118e-06	0.0013953	21.1544	0.0207623	26.6109
family.Desulfovibrionaceae.id.3169.summary.txt.gz	rs112381107	T	C	0.211435	0.0456962	4455	3.7103e-06	0.00478262	21.3994	0.0207623	26.6109
family.Desulfovibrionaceae.id.3169.summary.txt.gz	rs16851319	C	G	-0.0732697	0.0150964	15128	1.21324e-06	0.0015547	23.553	0.0207623	26.6109
family.Desulfovibrionaceae.id.3169.summary.txt.gz	rs17791387	G	A	-0.0729251	0.0154381	15045	2.31567e-06	0.00148092	22.3106	0.0207623	26.6109
family.Desulfovibrionaceae.id.3169.summary.txt.gz	rs9928243	A	C	-0.0541732	0.0117819	15141	4.26549e-06	0.00139437	21.1389	0.0207623	26.6109
family.Desulfovibrionaceae.id.3169.summary.txt.gz	rs7164160	T	A	-0.0574455	0.0129468	15142	9.12102e-06	0.00129848	19.6846	0.0207623	26.6109
family.Desulfovibrionaceae.id.3169.summary.txt.gz	rs3935584	T	C	-0.0525838	0.0115757	15140	5.55674e-06	0.0013611	20.6324	0.0207623	26.6109
family.Desulfovibrionaceae.id.3169.summary.txt.gz	rs72647048	C	T	-0.0770089	0.017089	15142	6.59578e-06	0.00133931	20.3043	0.0207623	26.6109
family.Defluviitaleaceae.id.1924	rs4677103	G	A	0.0977203	0.0197033	8002	7.06382e-07	0.00306452	24.5915	0.0334325	23.0276
family.Defluviitaleaceae.id.1924.summary.txt.gz	rs2357086	C	T	-0.111566	0.0218162	8194	3.15555e-07	0.00318146	26.1457	0.0334325	23.0276
family.Defluviitaleaceae.id.1924.summary.txt.gz	rs55658617	C	T	0.177314	0.0361845	6676	9.5696e-07	0.003584	24.0056	0.0334325	23.0276
family.Defluviitaleaceae.id.1924.summary.txt.gz	rs9725395	G	A	-0.138357	0.0295185	8031	2.77083e-06	0.00272807	21.9636	0.0334325	23.0276
family.Defluviitaleaceae.id.1924.summary.txt.gz	rs17051335	T	C	-0.134314	0.0292201	8031	4.29426e-06	0.002624	21.1235	0.0334325	23.0276
family.Defluviitaleaceae.id.1924.summary.txt.gz	rs112893842	C	T	0.110761	0.0232545	8203	1.90728e-06	0.00275798	22.6807	0.0334325	23.0276
family.Defluviitaleaceae.id.1924.summary.txt.gz	rs28696126	T	A	-0.107106	0.0238173	7830	6.89176e-06	0.00257611	20.2179	0.0334325	23.0276
family.Defluviitaleaceae.id.1924.summary.txt.gz	rs1582238	C	T	0.0801923	0.0167061	8002	1.58521e-06	0.00287123	23.036	0.0334325	23.0276
family.Defluviitaleaceae.id.1924.summary.txt.gz	rs1908593	C	T	0.070223	0.0156601	8203	7.31849e-06	0.00244532	20.1032	0.0334325	23.0276
family.Defluviitaleaceae.id.1924.summary.txt.gz	rs9608282	G	T	0.139014	0.0299429	7736	3.44e-06	0.00277846	21.5485	0.0334325	23.0276
family.Defluviitaleaceae.id.1924.summary.txt.gz	rs4344384	T	G	0.0708803	0.0156121	8200	5.62304e-06	0.00250741	20.6074	0.0334325	23.0276
family.Defluviitaleaceae.id.1924.summary.txt.gz	rs540220	C	T	-0.123954	0.0289814	7887	1.89426e-05	0.00231399	18.2881	0.0334325	23.0276
family.Coriobacteriaceae.id.811	rs719099	G	A	0.0778402	0.0155815	17687	5.86301e-07	0.00140904	24.954	0.0261316	27.8888
family.Coriobacteriaceae.id.811.summary.txt.gz	rs240104	C	T	-0.0603429	0.0126849	17577	1.96432e-06	0.0012858	22.6271	0.0261316	27.8888
family.Coriobacteriaceae.id.811.summary.txt.gz	rs11250875	C	T	0.06075	0.0130939	17690	3.49139e-06	0.00121534	21.5232	0.0261316	27.8888
family.Coriobacteriaceae.id.811.summary.txt.gz	rs34739816	T	G	0.0965017	0.0207666	16593	3.36847e-06	0.00129972	21.5917	0.0261316	27.8888
family.Coriobacteriaceae.id.811.summary.txt.gz	rs76779974	G	C	0.0774888	0.0171877	16419	6.53222e-06	0.0012364	20.3231	0.0261316	27.8888
family.Coriobacteriaceae.id.811.summary.txt.gz	rs80046645	G	C	0.25584	0.0561995	3204	5.30506e-06	0.00642656	20.7109	0.0261316	27.8888
family.Coriobacteriaceae.id.811.summary.txt.gz	rs1816223	G	A	-0.0586265	0.0129006	17688	5.50697e-06	0.00116623	20.65	0.0261316	27.8888
family.Coriobacteriaceae.id.811.summary.txt.gz	rs67561917	G	A	-0.0714367	0.0154113	17333	3.56362e-06	0.00123808	21.4838	0.0261316	27.8888
family.Coriobacteriaceae.id.811.summary.txt.gz	rs3025411	G	A	0.0926543	0.0209468	15671	9.71963e-06	0.00124698	19.5632	0.0261316	27.8888
family.Coriobacteriaceae.id.811.summary.txt.gz	rs11656361	C	A	0.0773006	0.017553	16665	1.06348e-05	0.0011624	19.3915	0.0261316	27.8888
family.Coriobacteriaceae.id.811.summary.txt.gz	rs1397793	A	G	-0.0498855	0.0112446	17527	9.14851e-06	0.00112166	19.6792	0.0261316	27.8888
family.Coriobacteriaceae.id.811.summary.txt.gz	rs11073596	G	T	0.0510212	0.0114339	17527	8.10966e-06	0.00113478	19.9096	0.0261316	27.8888
family.Coriobacteriaceae.id.811.summary.txt.gz	rs2442778	A	G	-0.116408	0.0258545	13472	6.71785e-06	0.00150249	20.2689	0.0261316	27.8888
family.Coriobacteriaceae.id.811.summary.txt.gz	rs62448869	A	T	-0.0486059	0.0108982	17527	8.19673e-06	0.00113362	19.8892	0.0261316	27.8888
family.Coriobacteriaceae.id.811.summary.txt.gz	rs13307134	T	C	0.0565686	0.0126265	17527	7.45877e-06	0.00114388	20.0695	0.0261316	27.8888
family.Coriobacteriaceae.id.811.summary.txt.gz	rs12974142	A	G	0.0789796	0.0177205	17413	8.3127e-06	0.00113949	19.8623	0.0261316	27.8888
family.Coriobacteriaceae.id.811.summary.txt.gz	rs8010111	A	G	-0.103377	0.0229286	15996	6.52454e-06	0.00126919	20.3253	0.0261316	27.8888
family.ClostridialesvadinBB60group.id.11286	rs55682560	T	C	-0.131519	0.0261319	9183	4.83085e-07	0.00275079	25.3247	0.0410685	23.089
family.ClostridialesvadinBB60group.id.11286.summary.txt.gz	rs9979874	C	G	-0.0738925	0.0150911	10506	9.76015e-07	0.00227682	23.9703	0.0410685	23.089
family.ClostridialesvadinBB60group.id.11286.summary.txt.gz	rs28691777	T	C	0.137134	0.0266996	10199	2.80398e-07	0.00257988	26.375	0.0410685	23.089
family.ClostridialesvadinBB60group.id.11286.summary.txt.gz	rs6588624	A	G	-0.0662317	0.0138147	10512	1.63241e-06	0.00218181	22.981	0.0410685	23.089
family.ClostridialesvadinBB60group.id.11286.summary.txt.gz	rs7538034	G	T	-0.078598	0.0165982	10420	2.18706e-06	0.00214733	22.419	0.0410685	23.089
family.ClostridialesvadinBB60group.id.11286.summary.txt.gz	rs66714985	C	A	0.116908	0.0252447	10512	3.63927e-06	0.00203599	21.442	0.0410685	23.089
family.ClostridialesvadinBB60group.id.11286.summary.txt.gz	rs118104867	T	C	0.214464	0.0455098	4095	2.4472e-06	0.00539382	22.1966	0.0410685	23.089
family.ClostridialesvadinBB60group.id.11286.summary.txt.gz	rs2191834	T	G	0.0746375	0.0159136	10511	2.72982e-06	0.00208845	21.9935	0.0410685	23.089
family.ClostridialesvadinBB60group.id.11286.summary.txt.gz	rs7725895	G	A	-0.116224	0.0240367	10512	1.32972e-06	0.00221916	23.3753	0.0410685	23.089
family.ClostridialesvadinBB60group.id.11286.summary.txt.gz	rs7226487	G	A	-0.0643682	0.0138701	10505	3.47102e-06	0.00204595	21.5327	0.0410685	23.089
family.ClostridialesvadinBB60group.id.11286.summary.txt.gz	rs10517600	G	T	0.0626993	0.0139364	10512	6.82891e-06	0.00192177	20.2367	0.0410685	23.089
family.ClostridialesvadinBB60group.id.11286.summary.txt.gz	rs17121075	A	G	0.0769254	0.0172234	10512	7.95673e-06	0.00189407	19.9444	0.0410685	23.089
family.ClostridialesvadinBB60group.id.11286.summary.txt.gz	rs10904722	T	C	-0.0672314	0.0147123	10512	4.88347e-06	0.0019826	20.8785	0.0410685	23.089
family.ClostridialesvadinBB60group.id.11286.summary.txt.gz	rs6755871	G	C	-0.0613825	0.0138976	10500	1.00184e-05	0.00185445	19.5042	0.0410685	23.089
family.ClostridialesvadinBB60group.id.11286.summary.txt.gz	rs34088226	G	A	-0.117807	0.026924	9716	1.21131e-05	0.00196662	19.1414	0.0410685	23.089
family.ClostridialesvadinBB60group.id.11286.summary.txt.gz	rs13409132	G	A	-0.165419	0.0352154	5913	2.6358e-06	0.00371773	22.0575	0.0410685	23.089
family.ClostridialesvadinBB60group.id.11286.summary.txt.gz	rs989682	G	A	0.070194	0.0155364	10129	6.24173e-06	0.00201121	20.4086	0.0410685	23.089
family.Clostridiaceae1.id.1869	rs12186080	A	G	0.0748236	0.016246	14244	4.11146e-06	0.00148699	21.2092	0.0176795	23.2858
family.Clostridiaceae1.id.1869.summary.txt.gz	rs2795528	A	G	-0.180969	0.0390911	6411	3.66695e-06	0.00333179	21.4248	0.0176795	23.2858
family.Clostridiaceae1.id.1869.summary.txt.gz	rs550843	C	T	-0.0734787	0.0168383	14234	1.27837e-05	0.00133603	19.0399	0.0176795	23.2858
family.Clostridiaceae1.id.1869.summary.txt.gz	rs12341505	A	G	0.0814503	0.0179338	14250	5.57987e-06	0.00144543	20.6243	0.0176795	23.2858
family.Clostridiaceae1.id.1869.summary.txt.gz	rs4723021	C	T	-0.106376	0.0241944	13682	1.09892e-05	0.0014109	19.3284	0.0176795	23.2858
family.Clostridiaceae1.id.1869.summary.txt.gz	rs881532	G	A	-0.0533035	0.0119011	14250	7.50332e-06	0.00140577	20.0576	0.0176795	23.2858
family.Clostridiaceae1.id.1869.summary.txt.gz	rs2817172	T	C	0.0563367	0.012392	13789	5.46223e-06	0.00149663	20.665	0.0176795	23.2858
family.Clostridiaceae1.id.1869.summary.txt.gz	rs10875374	T	C	-0.0536759	0.0119436	14253	6.98574e-06	0.00141504	20.1943	0.0176795	23.2858
family.Clostridiaceae1.id.1869.summary.txt.gz	rs12490337	G	C	-0.0616944	0.013693	14253	6.62052e-06	0.00142223	20.297	0.0176795	23.2858
family.Clostridiaceae1.id.1869.summary.txt.gz	rs62397761	G	A	0.0615805	0.0136198	14248	6.14332e-06	0.00143274	20.4401	0.0176795	23.2858
family.Clostridiaceae1.id.1869.summary.txt.gz	rs56188186	G	A	0.0967774	0.0217471	13218	8.58229e-06	0.00149598	19.8006	0.0176795	23.2858
family.Christensenellaceae.id.1866	rs62573205	A	G	-0.0654804	0.0133503	16838	9.35275e-07	0.00142669	24.0541	0.0271009	39.0562
family.Christensenellaceae.id.1866.summary.txt.gz	rs870002	T	C	0.0488951	0.0109817	16847	8.49071e-06	0.00117533	19.8217	0.0271009	39.0562
family.Christensenellaceae.id.1866.summary.txt.gz	rs12657403	G	A	0.078108	0.0171887	16245	5.5156e-06	0.00126951	20.6468	0.0271009	39.0562
family.Christensenellaceae.id.1866.summary.txt.gz	rs117186816	A	G	-0.206476	0.0436362	4310	2.22595e-06	0.00516792	22.379	0.0271009	39.0562
family.Christensenellaceae.id.1866.summary.txt.gz	rs5763231	T	C	-0.0682036	0.0149492	16183	5.05817e-06	0.00128458	20.8126	0.0271009	39.0562
family.Christensenellaceae.id.1866.summary.txt.gz	rs4076564	A	G	-0.188623	0.039209	3730	1.50398e-06	0.00616627	23.1305	0.0271009	39.0562
family.Christensenellaceae.id.1866.summary.txt.gz	rs4805124	G	C	0.0486508	0.0109067	16847	8.17172e-06	0.00117966	19.8949	0.0271009	39.0562
family.Christensenellaceae.id.1866.summary.txt.gz	rs72706624	T	G	0.0882626	0.0197575	14869	7.92134e-06	0.00134037	19.9541	0.0271009	39.0562
family.Christensenellaceae.id.1866.summary.txt.gz	rs77867022	T	G	-0.160443	0.0379589	4033	2.3707e-05	0.00441031	17.8567	0.0271009	39.0562
family.Christensenellaceae.id.1866.summary.txt.gz	rs7211194	T	C	0.0492094	0.0110916	16436	9.13822e-06	0.00119616	19.6812	0.0271009	39.0562
family.Christensenellaceae.id.1866.summary.txt.gz	rs892686	G	A	0.0506107	0.0109651	16847	3.91901e-06	0.00126296	21.3015	0.0271009	39.0562
family.Christensenellaceae.id.1866.summary.txt.gz	rs12380890	G	A	-0.0503972	0.0111047	16846	5.66954e-06	0.00122115	20.5942	0.0271009	39.0562
family.Bifidobacteriaceae.id.433	rs182549	T	C	0.11707	0.0126703	14915	2.47237e-20	0.0056913	85.3602	0.0305016	26.0359
family.Bifidobacteriaceae.id.433.summary.txt.gz	rs7322849	C	T	0.110676	0.0200996	14915	3.66295e-08	0.00202874	30.3161	0.0305016	26.0359
family.Bifidobacteriaceae.id.433.summary.txt.gz	rs76671854	G	C	-0.0892981	0.0183177	13923	1.08827e-06	0.001704	23.7619	0.0305016	26.0359
family.Bifidobacteriaceae.id.433.summary.txt.gz	rs4957061	C	T	0.0569873	0.0116907	14795	1.09047e-06	0.00160347	23.7582	0.0305016	26.0359
family.Bifidobacteriaceae.id.433.summary.txt.gz	rs10841473	C	G	-0.0613031	0.0128844	14914	1.95601e-06	0.00151559	22.6347	0.0305016	26.0359
family.Bifidobacteriaceae.id.433.summary.txt.gz	rs4567981	A	T	0.0577763	0.0117388	14795	8.57486e-07	0.00163465	24.2209	0.0305016	26.0359
family.Bifidobacteriaceae.id.433.summary.txt.gz	rs13020688	A	G	0.0584045	0.0122081	14795	1.71788e-06	0.00154457	22.8841	0.0305016	26.0359
family.Bifidobacteriaceae.id.433.summary.txt.gz	rs677208	C	G	0.0728589	0.0164821	14915	9.84747e-06	0.00130843	19.5382	0.0305016	26.0359
family.Bifidobacteriaceae.id.433.summary.txt.gz	rs12446429	C	T	0.0810099	0.019073	14008	2.1631e-05	0.00128618	18.0374	0.0305016	26.0359
family.Bifidobacteriaceae.id.433.summary.txt.gz	rs540489	G	T	-0.0632518	0.013817	14688	4.69794e-06	0.00142475	20.9538	0.0305016	26.0359
family.Bifidobacteriaceae.id.433.summary.txt.gz	rs857444	T	C	0.0553965	0.0120669	14914	4.41617e-06	0.00141112	21.0723	0.0305016	26.0359
family.Bifidobacteriaceae.id.433.summary.txt.gz	rs10857328	A	T	0.0562	0.0126395	14915	8.73314e-06	0.00132377	19.7676	0.0305016	26.0359
family.Bifidobacteriaceae.id.433.summary.txt.gz	rs10831953	A	G	0.0537537	0.0123746	14915	1.39988e-05	0.00126352	18.8668	0.0305016	26.0359
family.Bifidobacteriaceae.id.433.summary.txt.gz	rs7174549	T	C	0.0551726	0.0124655	14915	9.59801e-06	0.00131171	19.5872	0.0305016	26.0359
family.Bifidobacteriaceae.id.433.summary.txt.gz	rs73797465	G	T	-0.0942612	0.0208421	14795	6.10764e-06	0.0013806	20.4514	0.0305016	26.0359
family.Bifidobacteriaceae.id.433.summary.txt.gz	rs10496759	C	G	0.0637133	0.0144305	14914	1.00926e-05	0.00130537	19.4912	0.0305016	26.0359
family.Bifidobacteriaceae.id.433.summary.txt.gz	rs55888705	G	A	0.053673	0.0120586	14914	8.54695e-06	0.00132662	19.8088	0.0305016	26.0359
family.Bifidobacteriaceae.id.433.summary.txt.gz	rs6899771	G	A	-0.0914312	0.0202604	14150	6.39735e-06	0.00143719	20.3626	0.0305016	26.0359
family.BacteroidalesS24.7group.id.11173	rs738193	C	T	0.0847328	0.0165856	7778	3.24178e-07	0.0033444	26.0933	0.0336072	24.5518
family.BacteroidalesS24.7group.id.11173.summary.txt.gz	rs941000	T	C	0.0850266	0.0163382	7778	1.94891e-07	0.00346994	27.0762	0.0336072	24.5518
family.BacteroidalesS24.7group.id.11173.summary.txt.gz	rs689695	A	C	0.0814578	0.0167057	7954	1.08229e-06	0.00298027	23.7699	0.0336072	24.5518
family.BacteroidalesS24.7group.id.11173.summary.txt.gz	rs17043770	A	G	-0.176886	0.0344092	5208	2.73797e-07	0.00504854	26.4161	0.0336072	24.5518
family.BacteroidalesS24.7group.id.11173.summary.txt.gz	rs10872669	G	A	-0.123071	0.0275665	7368	8.02584e-06	0.00269787	19.9263	0.0336072	24.5518
family.BacteroidalesS24.7group.id.11173.summary.txt.gz	rs12748533	T	G	-0.0821108	0.0172701	7948	1.9892e-06	0.0028361	22.5998	0.0336072	24.5518
family.BacteroidalesS24.7group.id.11173.summary.txt.gz	rs6831034	A	T	-0.0956546	0.0205228	7576	3.1484e-06	0.00285927	21.7182	0.0336072	24.5518
family.BacteroidalesS24.7group.id.11173.summary.txt.gz	rs61508842	C	T	0.122574	0.0272389	7576	6.79596e-06	0.00266577	20.2445	0.0336072	24.5518
family.BacteroidalesS24.7group.id.11173.summary.txt.gz	rs78609301	G	A	-0.0867065	0.0195709	7953	9.40632e-06	0.00246197	19.6234	0.0336072	24.5518
family.BacteroidalesS24.7group.id.11173.summary.txt.gz	rs11135366	G	C	0.0842142	0.0183739	7953	4.57556e-06	0.00263446	21.0019	0.0336072	24.5518
family.BacteroidalesS24.7group.id.11173.summary.txt.gz	rs7217209	T	C	0.0843019	0.0187308	7745	6.77265e-06	0.00260859	20.2512	0.0336072	24.5518
family.Bacteroidaceae.id.917	rs6795673	T	C	0.0538565	0.0105251	18301	3.1052e-07	0.00142865	26.1803	0.0153878	23.8175
family.Bacteroidaceae.id.917.summary.txt.gz	rs28757219	A	T	0.0818398	0.0170319	14833	1.54674e-06	0.00155418	23.0859	0.0153878	23.8175
family.Bacteroidaceae.id.917.summary.txt.gz	rs9507307	T	C	0.0604456	0.0129128	18184	2.85389e-06	0.00120359	21.91	0.0153878	23.8175
family.Bacteroidaceae.id.917.summary.txt.gz	rs66474973	T	G	0.0812515	0.0164479	17405	7.81489e-07	0.0014001	24.4001	0.0153878	23.8175
family.Bacteroidaceae.id.917.summary.txt.gz	rs11585893	G	A	-0.0740746	0.0147633	17821	5.2356e-07	0.00141067	25.1722	0.0153878	23.8175
family.Bacteroidaceae.id.917.summary.txt.gz	rs495004	G	C	-0.0607475	0.0129865	17707	2.9007e-06	0.00123421	21.8787	0.0153878	23.8175
family.Bacteroidaceae.id.917.summary.txt.gz	rs17619981	G	T	0.0880978	0.0187002	15801	2.46434e-06	0.00140263	22.1913	0.0153878	23.8175
family.Bacteroidaceae.id.917.summary.txt.gz	rs2023437	C	T	-0.0782325	0.0167634	17484	3.05837e-06	0.00124414	21.7771	0.0153878	23.8175
family.Bacteroidaceae.id.917.summary.txt.gz	rs66710942	T	C	0.0488038	0.0107412	17821	5.53011e-06	0.00115709	20.642	0.0153878	23.8175
family.Bacteroidaceae.id.917.summary.txt.gz	rs13207588	G	A	-0.059205	0.0131195	17707	6.39901e-06	0.00114879	20.3627	0.0153878	23.8175
family.Bacteroidaceae.id.917.summary.txt.gz	rs2366421	A	T	-0.0528153	0.0117124	18299	6.50319e-06	0.00110998	20.3319	0.0153878	23.8175
family.Bacteroidaceae.id.917.summary.txt.gz	rs1340391	C	T	-0.0592004	0.0132244	18302	7.58422e-06	0.00109376	20.0377	0.0153878	23.8175
family.Alcaligenaceae.id.2875	rs62191117	G	A	0.0684302	0.0133636	16688	3.04497e-07	0.00156878	26.2178	0.0238348	23.9428
family.Alcaligenaceae.id.2875.summary.txt.gz	rs9537886	C	A	-0.0570888	0.0110683	16807	2.4975e-07	0.0015804	26.6007	0.0238348	23.9428
family.Alcaligenaceae.id.2875.summary.txt.gz	rs4033856	T	C	0.081834	0.0168931	15623	1.27108e-06	0.0014998	23.4635	0.0238348	23.9428
family.Alcaligenaceae.id.2875.summary.txt.gz	rs67737557	G	C	0.0738409	0.0151678	15876	1.12577e-06	0.0014906	23.6971	0.0238348	23.9428
family.Alcaligenaceae.id.2875.summary.txt.gz	rs17000015	T	A	-0.0609257	0.0125363	16377	1.17421e-06	0.00144013	23.6161	0.0238348	23.9428
family.Alcaligenaceae.id.2875.summary.txt.gz	rs2367850	C	G	0.0629104	0.0131712	16377	1.78495e-06	0.00139109	22.8108	0.0238348	23.9428
family.Alcaligenaceae.id.2875.summary.txt.gz	rs7638039	C	T	0.0603335	0.0127779	16791	2.33868e-06	0.00132601	22.2919	0.0238348	23.9428
family.Alcaligenaceae.id.2875.summary.txt.gz	rs62395635	C	T	0.110583	0.0238514	14802	3.54666e-06	0.00145009	21.4926	0.0238348	23.9428
family.Alcaligenaceae.id.2875.summary.txt.gz	rs112159068	T	A	0.131484	0.0281089	11656	2.90154e-06	0.00187368	21.8768	0.0238348	23.9428
family.Alcaligenaceae.id.2875.summary.txt.gz	rs6969323	C	A	-0.0593564	0.0129137	16810	4.29839e-06	0.00125523	21.1244	0.0238348	23.9428
family.Alcaligenaceae.id.2875.summary.txt.gz	rs7302582	C	G	-0.106817	0.023298	15113	4.54445e-06	0.00138894	21.0175	0.0238348	23.9428
family.Alcaligenaceae.id.2875.summary.txt.gz	rs1153990	G	A	-0.058727	0.0128306	16808	4.71434e-06	0.00124488	20.9475	0.0238348	23.9428
family.Alcaligenaceae.id.2875.summary.txt.gz	rs9964679	G	A	0.0537051	0.0116008	16810	3.6668e-06	0.00127331	21.429	0.0238348	23.9428
family.Alcaligenaceae.id.2875.summary.txt.gz	rs112135816	G	T	-0.0775052	0.0171554	15545	6.24735e-06	0.0013113	20.4083	0.0238348	23.9428
family.Alcaligenaceae.id.2875.summary.txt.gz	rs147968	T	C	0.0489475	0.0110321	16810	9.12925e-06	0.00116969	19.6831	0.0238348	23.9428
family.Alcaligenaceae.id.2875.summary.txt.gz	rs74776516	G	T	-0.0944052	0.0213287	14502	9.59014e-06	0.00134912	19.5887	0.0238348	23.9428
family.Alcaligenaceae.id.2875.summary.txt.gz	rs28480294	C	T	-0.0516967	0.0115503	16377	7.61346e-06	0.00122172	20.0301	0.0238348	23.9428
family.Actinomycetaceae.id.421	rs35011108	G	A	0.241826	0.0503796	3630	1.58599e-06	0.00630729	23.0281	0.017114	12.6202
family.Actinomycetaceae.id.421.summary.txt.gz	rs2889192	T	G	0.0887537	0.0195009	7710	5.33223e-06	0.00267945	20.7087	0.017114	12.6202
family.Actinomycetaceae.id.421.summary.txt.gz	rs34583783	T	G	0.123756	0.026427	7710	2.828e-06	0.00283627	21.9242	0.017114	12.6202
family.Actinomycetaceae.id.421.summary.txt.gz	rs58484246	C	T	0.0761407	0.0169007	7710	6.63143e-06	0.00262561	20.2915	0.017114	12.6202
family.Actinomycetaceae.id.421.summary.txt.gz	rs4073240	A	G	0.0747546	0.0164684	7710	5.64447e-06	0.0026654	20.5998	0.017114	12.6202
family.Acidaminococcaceae.id.2166	rs6923842	C	T	-0.0796106	0.0169192	11904	2.53457e-06	0.00185644	22.1364	0.0163224	24.6721
family.Acidaminococcaceae.id.2166.summary.txt.gz	rs6589457	G	A	0.165911	0.0349516	7386	2.06581e-06	0.00304147	22.5267	0.0163224	24.6721
family.Acidaminococcaceae.id.2166.summary.txt.gz	rs2933324	G	A	-0.0662557	0.0140257	12525	2.3137e-06	0.00177848	22.3116	0.0163224	24.6721
family.Acidaminococcaceae.id.2166.summary.txt.gz	rs262812	C	T	-0.065675	0.0142257	12099	3.89968e-06	0.0017585	21.31	0.0163224	24.6721
family.Acidaminococcaceae.id.2166.summary.txt.gz	rs74540770	A	G	-0.108969	0.0243533	10606	7.65843e-06	0.00188418	20.0175	0.0163224	24.6721
family.Acidaminococcaceae.id.2166.summary.txt.gz	rs6427992	C	G	-0.0595857	0.01296	12527	4.27288e-06	0.00168458	21.135	0.0163224	24.6721
family.Acidaminococcaceae.id.2166.summary.txt.gz	rs45497800	C	T	-0.117863	0.0257351	11316	4.65311e-06	0.00185014	20.9713	0.0163224	24.6721
family.Acidaminococcaceae.id.2166.summary.txt.gz	rs78702810	C	T	-0.143755	0.0323244	7992	8.69686e-06	0.00246864	19.7733	0.0163224	24.6721
genus.unknowngenus.id.2071	rs16823675	T	C	-0.0767515	0.0149973	12619	3.09296e-07	0.0020712	26.1866	0.0314565	22.7347
genus.unknowngenus.id.2071.summary.txt.gz	rs12147596	T	C	-0.0719818	0.0141609	12619	3.71242e-07	0.00204339	25.8342	0.0314565	22.7347
genus.unknowngenus.id.2071.summary.txt.gz	rs35740166	T	C	-0.112246	0.0226824	11607	7.47598e-07	0.00210535	24.4841	0.0314565	22.7347
genus.unknowngenus.id.2071.summary.txt.gz	rs11195523	C	A	0.0689278	0.0145351	12617	2.11435e-06	0.0017792	22.4847	0.0314565	22.7347
genus.unknowngenus.id.2071.summary.txt.gz	rs11809762	A	G	-0.0934634	0.0190198	12611	8.9228e-07	0.00191114	24.1438	0.0314565	22.7347
genus.unknowngenus.id.2071.summary.txt.gz	rs4644504	C	T	-0.0969321	0.0216146	12614	7.30652e-06	0.00159182	20.1081	0.0314565	22.7347
genus.unknowngenus.id.2071.summary.txt.gz	rs76532867	C	T	0.112353	0.0242364	11387	3.55732e-06	0.00188366	21.4859	0.0314565	22.7347
genus.unknowngenus.id.2071.summary.txt.gz	rs72700702	C	T	-0.0917261	0.0189005	11968	1.21549e-06	0.00196409	23.5486	0.0314565	22.7347
genus.unknowngenus.id.2071.summary.txt.gz	rs11684166	G	A	-0.0769635	0.0168349	12607	4.83841e-06	0.00165508	20.8969	0.0314565	22.7347
genus.unknowngenus.id.2071.summary.txt.gz	rs1455639	A	G	0.0760307	0.0169831	12358	7.57529e-06	0.00161917	20.0389	0.0314565	22.7347
genus.unknowngenus.id.2071.summary.txt.gz	rs10200320	T	C	0.0641139	0.0142769	12358	7.0978e-06	0.00162922	20.1634	0.0314565	22.7347
genus.unknowngenus.id.2071.summary.txt.gz	rs2898979	C	G	0.0901515	0.0202199	11708	8.25134e-06	0.001695	19.8753	0.0314565	22.7347
genus.unknowngenus.id.2071.summary.txt.gz	rs1809136	C	G	0.0994594	0.0228638	12614	1.36082e-05	0.00149793	18.9203	0.0314565	22.7347
genus.unknowngenus.id.2071.summary.txt.gz	rs17086536	A	C	-0.100851	0.022432	12612	6.9288e-06	0.0016001	20.2096	0.0314565	22.7347
genus.unknowngenus.id.2071.summary.txt.gz	rs11904514	A	G	-0.109498	0.0249839	12275	1.17182e-05	0.00156241	19.2055	0.0314565	22.7347
genus.unknowngenus.id.2071.summary.txt.gz	rs34985298	A	G	-0.0623526	0.013772	12618	5.96869e-06	0.00162189	20.495	0.0314565	22.7347
genus.unknowngenus.id.2071.summary.txt.gz	rs2939766	G	A	-0.0591611	0.013042	12619	5.72796e-06	0.00162798	20.5738	0.0314565	22.7347
genus.unknowngenus.id.2071.summary.txt.gz	rs6007642	T	C	-0.0791412	0.0177958	12358	8.70081e-06	0.00159781	19.7741	0.0314565	22.7347
genus.unknowngenus.id.2041	rs35703006	T	G	0.0926669	0.0190779	7940	1.19e-06	0.00296265	23.5874	0.0375295	25.758
genus.unknowngenus.id.2041.summary.txt.gz	rs2336448	C	T	0.0773742	0.0160883	7943	1.5143e-06	0.00290351	23.1239	0.0375295	25.758
genus.unknowngenus.id.2041.summary.txt.gz	rs7187855	C	A	0.199941	0.0418308	5059	1.755e-06	0.00449564	22.8371	0.0375295	25.758
genus.unknowngenus.id.2041.summary.txt.gz	rs16843660	G	A	0.234697	0.04907	3958	1.72776e-06	0.00574653	22.8647	0.0375295	25.758
genus.unknowngenus.id.2041.summary.txt.gz	rs1032598	A	G	-0.0886426	0.0189039	7944	2.744e-06	0.0027602	21.9822	0.0375295	25.758
genus.unknowngenus.id.2041.summary.txt.gz	rs553072	A	G	0.109193	0.0230198	7768	2.10093e-06	0.00288819	22.4947	0.0375295	25.758
genus.unknowngenus.id.2041.summary.txt.gz	rs6514318	C	T	0.128198	0.0281765	7352	5.36949e-06	0.00280776	20.6951	0.0375295	25.758
genus.unknowngenus.id.2041.summary.txt.gz	rs2651663	G	A	-0.0762556	0.0168635	7939	6.12796e-06	0.002569	20.4427	0.0375295	25.758
genus.unknowngenus.id.2041.summary.txt.gz	rs11941716	G	A	0.101243	0.0224414	7473	6.43892e-06	0.00271615	20.3476	0.0375295	25.758
genus.unknowngenus.id.2041.summary.txt.gz	rs249459	G	A	0.0737341	0.0165018	7943	7.88637e-06	0.00250726	19.9602	0.0375295	25.758
genus.unknowngenus.id.2041.summary.txt.gz	rs921383	A	G	0.0723153	0.0159706	7944	5.95381e-06	0.0025743	20.4978	0.0375295	25.758
genus.unknowngenus.id.2041.summary.txt.gz	rs1962916	G	A	0.0737876	0.0162232	7941	5.40834e-06	0.00259831	20.6817	0.0375295	25.758
genus.unknowngenus.id.2001	rs4876383	A	T	0.0758588	0.0152509	10127	6.55658e-07	0.00243714	24.7364	0.0276136	26.113
genus.unknowngenus.id.2001.summary.txt.gz	rs6516833	G	A	0.134075	0.0277636	9310	1.37105e-06	0.00249867	23.3158	0.0276136	26.113
genus.unknowngenus.id.2001.summary.txt.gz	rs111373036	G	A	-0.0858259	0.0179766	10118	1.8033e-06	0.00224775	22.7895	0.0276136	26.113
genus.unknowngenus.id.2001.summary.txt.gz	rs2599390	A	G	0.094049	0.0198355	9530	2.12185e-06	0.00235346	22.4767	0.0276136	26.113
genus.unknowngenus.id.2001.summary.txt.gz	rs7334707	G	T	0.118994	0.0266494	9782	8.00102e-06	0.00203405	19.9335	0.0276136	26.113
genus.unknowngenus.id.2001.summary.txt.gz	rs10123122	C	G	0.12759	0.028741	8847	9.02436e-06	0.00222265	19.7031	0.0276136	26.113
genus.unknowngenus.id.2001.summary.txt.gz	rs79929882	G	A	-0.104457	0.0232394	9257	6.96271e-06	0.00217775	20.1991	0.0276136	26.113
genus.unknowngenus.id.2001.summary.txt.gz	rs12696594	G	A	-0.0636249	0.0140502	10129	5.94348e-06	0.00202043	20.5023	0.0276136	26.113
genus.unknowngenus.id.2001.summary.txt.gz	rs11140959	G	A	0.190401	0.0432674	4004	1.07965e-05	0.00481315	19.3554	0.0276136	26.113
genus.unknowngenus.id.2001.summary.txt.gz	rs58850151	C	T	-0.0808936	0.018154	10129	8.35133e-06	0.00195645	19.8518	0.0276136	26.113
genus.unknowngenus.id.2001.summary.txt.gz	rs55736413	T	C	0.158132	0.0357614	6836	9.78614e-06	0.0028521	19.547	0.0276136	26.113
genus.unknowngenus.id.1000005472	rs74603314	C	T	0.230767	0.0489701	4033	2.44806e-06	0.00547612	22.1958	0.0365168	9.51312
genus.unknowngenus.id.1000005472.summary.txt.gz	rs76373661	A	G	0.0908218	0.0202986	10359	7.66656e-06	0.00192882	20.0154	0.0365168	9.51312
genus.unknowngenus.id.1000005472.summary.txt.gz	rs17235252	C	T	-0.122002	0.0255463	9531	1.79059e-06	0.00238728	22.8028	0.0365168	9.51312
genus.unknowngenus.id.1000005472.summary.txt.gz	rs638542	A	G	-0.070592	0.0157049	9970	6.96023e-06	0.00202239	20.2001	0.0365168	9.51312
genus.unknowngenus.id.1000005472.summary.txt.gz	rs62188991	C	G	-0.110864	0.0241355	9531	4.36083e-06	0.00220887	21.0949	0.0365168	9.51312
genus.unknowngenus.id.1000005472.summary.txt.gz	rs949341	A	G	0.0656602	0.0147216	10355	8.19158e-06	0.00191738	19.8888	0.0365168	9.51312
genus.unknowngenus.id.1000005472.summary.txt.gz	rs13100746	T	C	0.0638979	0.0142685	10359	7.52623e-06	0.00193222	20.0507	0.0365168	9.51312
genus.unknowngenus.id.1000005472.summary.txt.gz	rs515984	C	T	-0.0875451	0.0190685	10359	4.40959e-06	0.00203062	21.0739	0.0365168	9.51312
genus.unknowngenus.id.1000005472.summary.txt.gz	rs7706512	A	G	0.0657351	0.0138979	10359	2.24686e-06	0.00215496	22.3672	0.0365168	9.51312
genus.unknowngenus.id.1000005472.summary.txt.gz	rs11779863	A	G	-0.0772768	0.0172171	10353	7.17645e-06	0.00194209	20.1417	0.0365168	9.51312
genus.unknowngenus.id.1000005472.summary.txt.gz	rs7801843	G	A	-0.0869495	0.0194509	10359	7.81488e-06	0.0019253	19.9788	0.0365168	9.51312
genus.unknowngenus.id.1000005472.summary.txt.gz	rs10071529	C	G	0.125105	0.0278674	10147	7.14653e-06	0.00198223	20.1496	0.0365168	9.51312
genus.unknowngenus.id.1000005472.summary.txt.gz	rs739151	G	C	0.0652659	0.0139773	10337	3.02042e-06	0.00210483	21.7993	0.0365168	9.51312
genus.unknowngenus.id.1000005472.summary.txt.gz	rs114184530	C	T	-0.154545	0.0339992	7196	5.47949e-06	0.00286309	20.6562	0.0365168	9.51312
genus.unknowngenus.id.1000005472.summary.txt.gz	rs12566890	G	T	-0.103134	0.0241775	10339	1.99285e-05	0.00175686	18.1926	0.0365168	9.51312
genus.unknowngenus.id.1000005472.summary.txt.gz	rs3932485	T	C	0.0626209	0.0141623	10359	9.79483e-06	0.00188379	19.5472	0.0365168	9.51312
genus.Veillonella.id.2198	rs2013594	C	T	-0.0720698	0.0155153	9283	3.39954e-06	0.00231894	21.5721	0.0266213	23.0505
genus.Veillonella.id.2198.summary.txt.gz	rs12679709	G	C	-0.0793499	0.0164818	9290	1.47643e-06	0.00248878	23.1735	0.0266213	23.0505
genus.Veillonella.id.2198.summary.txt.gz	rs742016	G	A	-0.0688571	0.0149769	9279	4.27489e-06	0.00227281	21.1329	0.0266213	23.0505
genus.Veillonella.id.2198.summary.txt.gz	rs1882878	G	A	-0.0768966	0.0163908	9282	2.7129e-06	0.0023656	22.0049	0.0266213	23.0505
genus.Veillonella.id.2198.summary.txt.gz	rs7645873	T	A	0.0761385	0.0164228	9286	3.54941e-06	0.00230932	21.4894	0.0266213	23.0505
genus.Veillonella.id.2198.summary.txt.gz	rs55807413	G	A	0.107329	0.0237633	8610	6.28424e-06	0.00236369	20.3949	0.0266213	23.0505
genus.Veillonella.id.2198.summary.txt.gz	rs62376424	T	C	-0.0762216	0.0163499	8999	3.1331e-06	0.00240926	21.7284	0.0266213	23.0505
genus.Veillonella.id.2198.summary.txt.gz	rs7359080	A	C	-0.135391	0.030352	6189	8.16963e-06	0.00320472	19.8913	0.0266213	23.0505
genus.Veillonella.id.2198.summary.txt.gz	rs11141494	A	G	-0.0783421	0.0174393	9291	7.04623e-06	0.00216736	20.1763	0.0266213	23.0505
genus.Veillonella.id.2198.summary.txt.gz	rs6656807	G	A	0.0703062	0.0153954	8999	4.95449e-06	0.0023121	20.8502	0.0266213	23.0505
genus.Veillonella.id.2198.summary.txt.gz	rs11614532	C	G	0.0744538	0.0165214	8411	6.59058e-06	0.00240871	20.3037	0.0266213	23.0505
genus.unknowngenus.id.826	rs55922055	C	T	-0.239699	0.0476043	4010	4.77244e-07	0.00628289	25.341	0.0299825	8.2301
genus.unknowngenus.id.826.summary.txt.gz	rs740358	T	G	-0.130157	0.0264763	11975	8.83419e-07	0.00201404	24.1628	0.0299825	8.2301
genus.unknowngenus.id.826.summary.txt.gz	rs11257188	C	A	-0.109509	0.0225832	13282	1.24001e-06	0.00176725	23.5106	0.0299825	8.2301
genus.unknowngenus.id.826.summary.txt.gz	rs72846345	C	T	0.0877661	0.0190903	13281	4.27738e-06	0.00158894	21.1332	0.0299825	8.2301
genus.unknowngenus.id.826.summary.txt.gz	rs66494181	G	T	0.0683789	0.0145098	13128	2.44592e-06	0.00168883	22.2051	0.0299825	8.2301
genus.unknowngenus.id.826.summary.txt.gz	rs6431586	G	A	-0.0954152	0.0205715	13205	3.51435e-06	0.00162651	21.5098	0.0299825	8.2301
genus.unknowngenus.id.826.summary.txt.gz	rs10060821	C	T	0.0624208	0.0140818	13275	9.30456e-06	0.00147797	19.6462	0.0299825	8.2301
genus.unknowngenus.id.826.summary.txt.gz	rs142372196	G	A	-0.0736201	0.0160907	13200	4.7552e-06	0.00158336	20.9303	0.0299825	8.2301
genus.unknowngenus.id.826.summary.txt.gz	rs9571849	C	T	0.137141	0.0317376	8407	1.55259e-05	0.00221606	18.6674	0.0299825	8.2301
genus.unknowngenus.id.826.summary.txt.gz	rs7935794	G	C	-0.127424	0.0274066	10767	3.32946e-06	0.00200366	21.6127	0.0299825	8.2301
genus.unknowngenus.id.826.summary.txt.gz	rs599752	T	C	-0.0630207	0.0137964	13281	4.92642e-06	0.00156863	20.8625	0.0299825	8.2301
genus.unknowngenus.id.826.summary.txt.gz	rs999857	A	G	0.0763115	0.0165827	13279	4.18727e-06	0.00159225	21.174	0.0299825	8.2301
genus.unknowngenus.id.826.summary.txt.gz	rs13147561	G	A	-0.0993127	0.0227994	12632	1.32497e-05	0.00149982	18.9712	0.0299825	8.2301
genus.unknowngenus.id.826.summary.txt.gz	rs10782329	T	C	0.0602791	0.0137552	12859	1.17454e-05	0.00149122	19.2012	0.0299825	8.2301
genus.unknowngenus.id.826.summary.txt.gz	rs74811325	A	G	0.10689	0.0235123	13051	5.46349e-06	0.00158109	20.6644	0.0299825	8.2301
genus.unknowngenus.id.2755	rs9813022	G	A	-0.0822798	0.016401	8454	5.25532e-07	0.00296819	25.1618	0.039331	23.0308
genus.unknowngenus.id.2755.summary.txt.gz	rs76784716	G	A	0.139756	0.0286444	8454	1.06627e-06	0.00280787	23.799	0.039331	23.0308
genus.unknowngenus.id.2755.summary.txt.gz	rs55876211	T	C	-0.0914764	0.0196919	8450	3.39463e-06	0.00254728	21.5744	0.039331	23.0308
genus.unknowngenus.id.2755.summary.txt.gz	rs3754624	T	C	0.0964478	0.0200589	8452	1.52275e-06	0.00272787	23.1136	0.039331	23.0308
genus.unknowngenus.id.2755.summary.txt.gz	rs1549633	C	A	0.101844	0.0219252	7966	3.39995e-06	0.00270126	21.5711	0.039331	23.0308
genus.unknowngenus.id.2755.summary.txt.gz	rs56250014	T	A	0.119153	0.025758	8457	3.73044e-06	0.0025239	21.3935	0.039331	23.0308
genus.unknowngenus.id.2755.summary.txt.gz	rs11630875	C	T	0.0925877	0.0204021	8449	5.67508e-06	0.00243161	20.5899	0.039331	23.0308
genus.unknowngenus.id.2755.summary.txt.gz	rs12977163	C	G	0.0744853	0.0163909	8000	5.51146e-06	0.0025747	20.6456	0.039331	23.0308
genus.unknowngenus.id.2755.summary.txt.gz	rs61933850	A	G	0.165184	0.0361469	6796	4.88206e-06	0.00306342	20.8769	0.039331	23.0308
genus.unknowngenus.id.2755.summary.txt.gz	rs13336560	T	C	-0.0722586	0.0158485	7966	5.1314e-06	0.00260275	20.7824	0.039331	23.0308
genus.unknowngenus.id.2755.summary.txt.gz	rs74354280	T	C	-0.0903316	0.0205472	8457	1.10116e-05	0.00228016	19.3228	0.039331	23.0308
genus.unknowngenus.id.2755.summary.txt.gz	rs2074723	C	T	0.166302	0.0375751	6370	9.6061e-06	0.00306564	19.582	0.039331	23.0308
genus.unknowngenus.id.2755.summary.txt.gz	rs1035406	A	G	-0.111241	0.025156	8439	9.77734e-06	0.00231179	19.5498	0.039331	23.0308
genus.unknowngenus.id.2755.summary.txt.gz	rs3730086	G	A	0.0806746	0.0180043	8456	7.43422e-06	0.0023688	20.0734	0.039331	23.0308
genus.unknowngenus.id.2755.summary.txt.gz	rs11591293	T	G	0.0711154	0.0159149	8456	7.87798e-06	0.00235575	19.9625	0.039331	23.0308
genus.unknowngenus.id.1868	rs11709800	C	T	0.0879804	0.016634	10293	1.22854e-07	0.00271056	27.9702	0.032287	26.3808
genus.unknowngenus.id.1868.summary.txt.gz	rs12634544	C	T	-0.0813051	0.015882	10300	3.06618e-07	0.00253797	26.2025	0.032287	26.3808
genus.unknowngenus.id.1868.summary.txt.gz	rs72819830	G	A	0.226767	0.0467216	4399	1.21259e-06	0.00532659	23.5464	0.032287	26.3808
genus.unknowngenus.id.1868.summary.txt.gz	rs6595770	T	G	-0.0851224	0.01769	10295	1.49505e-06	0.00224404	23.1498	0.032287	26.3808
genus.unknowngenus.id.1868.summary.txt.gz	rs3010848	A	G	-0.0696728	0.0146631	10300	2.01831e-06	0.0021872	22.5732	0.032287	26.3808
genus.unknowngenus.id.1868.summary.txt.gz	rs17291611	G	A	-0.0905691	0.0190904	10008	2.09308e-06	0.00224392	22.5032	0.032287	26.3808
genus.unknowngenus.id.1868.summary.txt.gz	rs4848741	G	A	-0.0682414	0.0149403	10301	4.93296e-06	0.00202126	20.8591	0.032287	26.3808
genus.unknowngenus.id.1868.summary.txt.gz	rs1044939	T	C	0.109022	0.0242017	10175	6.64554e-06	0.00199039	20.2887	0.032287	26.3808
genus.unknowngenus.id.1868.summary.txt.gz	rs138437711	G	A	-0.087484	0.0192215	9966	5.33012e-06	0.00207424	20.7107	0.032287	26.3808
genus.unknowngenus.id.1868.summary.txt.gz	rs35947731	T	C	-0.131218	0.0288407	9748	5.37099e-06	0.00211904	20.696	0.032287	26.3808
genus.unknowngenus.id.1868.summary.txt.gz	rs12930556	T	C	0.064211	0.0139816	10301	4.37882e-06	0.00204333	21.0873	0.032287	26.3808
genus.unknowngenus.id.1868.summary.txt.gz	rs75546071	C	G	-0.15966	0.0355351	7219	7.02197e-06	0.00278861	20.1817	0.032287	26.3808
genus.unknowngenus.id.1868.summary.txt.gz	rs115372687	G	A	0.108994	0.0243264	10018	7.44737e-06	0.00199986	20.0707	0.032287	26.3808
genus.unknowngenus.id.1000005479	rs738193	C	T	0.0847328	0.0165856	7778	3.24178e-07	0.0033444	26.0933	0.0336072	24.5518
genus.unknowngenus.id.1000005479.summary.txt.gz	rs941000	T	C	0.0850266	0.0163382	7778	1.94891e-07	0.00346994	27.0762	0.0336072	24.5518
genus.unknowngenus.id.1000005479.summary.txt.gz	rs689695	A	C	0.0814578	0.0167057	7954	1.08229e-06	0.00298027	23.7699	0.0336072	24.5518
genus.unknowngenus.id.1000005479.summary.txt.gz	rs17043770	A	G	-0.176886	0.0344092	5208	2.73797e-07	0.00504854	26.4161	0.0336072	24.5518
genus.unknowngenus.id.1000005479.summary.txt.gz	rs10872669	G	A	-0.123071	0.0275665	7368	8.02584e-06	0.00269787	19.9263	0.0336072	24.5518
genus.unknowngenus.id.1000005479.summary.txt.gz	rs12748533	T	G	-0.0821108	0.0172701	7948	1.9892e-06	0.0028361	22.5998	0.0336072	24.5518
genus.unknowngenus.id.1000005479.summary.txt.gz	rs6831034	A	T	-0.0956546	0.0205228	7576	3.1484e-06	0.00285927	21.7182	0.0336072	24.5518
genus.unknowngenus.id.1000005479.summary.txt.gz	rs61508842	C	T	0.122574	0.0272389	7576	6.79596e-06	0.00266577	20.2445	0.0336072	24.5518
genus.unknowngenus.id.1000005479.summary.txt.gz	rs78609301	G	A	-0.0867065	0.0195709	7953	9.40632e-06	0.00246197	19.6234	0.0336072	24.5518
genus.unknowngenus.id.1000005479.summary.txt.gz	rs11135366	G	C	0.0842142	0.0183739	7953	4.57556e-06	0.00263446	21.0019	0.0336072	24.5518
genus.unknowngenus.id.1000005479.summary.txt.gz	rs7217209	T	C	0.0843019	0.0187308	7745	6.77265e-06	0.00260859	20.2512	0.0336072	24.5518
genus.unknowngenus.id.1000001215	rs9864379	C	T	-0.160521	0.0292752	5768	4.1774e-08	0.0051854	30.0549	0.0492452	24.8404
genus.unknowngenus.id.1000001215.summary.txt.gz	rs11150282	C	T	0.098235	0.0197127	5864	6.24938e-07	0.00421709	24.8253	0.0492452	24.8404
genus.unknowngenus.id.1000001215.summary.txt.gz	rs16851659	C	G	-0.0895168	0.0186555	5875	1.59931e-06	0.0039038	23.0169	0.0492452	24.8404
genus.unknowngenus.id.1000001215.summary.txt.gz	rs4129395	A	G	0.0904264	0.0185253	5878	1.05426e-06	0.00403713	23.8183	0.0492452	24.8404
genus.unknowngenus.id.1000001215.summary.txt.gz	rs1221147	A	T	0.126305	0.0279161	5759	6.0554e-06	0.00354195	20.4635	0.0492452	24.8404
genus.unknowngenus.id.1000001215.summary.txt.gz	rs79790072	C	T	0.226103	0.0488017	4104	3.60246e-06	0.00520318	21.4551	0.0492452	24.8404
genus.unknowngenus.id.1000001215.summary.txt.gz	rs73074665	T	A	0.164631	0.0356037	5749	3.76416e-06	0.00370536	21.3739	0.0492452	24.8404
genus.unknowngenus.id.1000001215.summary.txt.gz	rs113884518	C	T	-0.20591	0.0455376	4434	6.1329e-06	0.00459008	20.437	0.0492452	24.8404
genus.unknowngenus.id.1000001215.summary.txt.gz	rs789069	C	A	-0.10413	0.0234459	5870	8.94255e-06	0.00334905	19.7182	0.0492452	24.8404
genus.unknowngenus.id.1000001215.summary.txt.gz	rs367480	A	G	-0.0841649	0.0185948	5878	6.00358e-06	0.00347327	20.4801	0.0492452	24.8404
genus.unknowngenus.id.1000001215.summary.txt.gz	rs8028558	G	A	0.08346	0.0188504	5875	9.53359e-06	0.00332553	19.596	0.0492452	24.8404
genus.unknowngenus.id.1000001215.summary.txt.gz	rs28678345	C	T	0.213083	0.0471377	4315	6.17118e-06	0.00471334	20.4249	0.0492452	24.8404
genus.unknowngenus.id.1000000073	rs55682560	T	C	-0.131519	0.0261319	9183	4.83085e-07	0.00275079	25.3247	0.0410685	23.089
genus.unknowngenus.id.1000000073.summary.txt.gz	rs9979874	C	G	-0.0738925	0.0150911	10506	9.76015e-07	0.00227682	23.9703	0.0410685	23.089
genus.unknowngenus.id.1000000073.summary.txt.gz	rs28691777	T	C	0.137134	0.0266996	10199	2.80398e-07	0.00257988	26.375	0.0410685	23.089
genus.unknowngenus.id.1000000073.summary.txt.gz	rs6588624	A	G	-0.0662317	0.0138147	10512	1.63241e-06	0.00218181	22.981	0.0410685	23.089
genus.unknowngenus.id.1000000073.summary.txt.gz	rs7538034	G	T	-0.078598	0.0165982	10420	2.18706e-06	0.00214733	22.419	0.0410685	23.089
genus.unknowngenus.id.1000000073.summary.txt.gz	rs66714985	C	A	0.116908	0.0252447	10512	3.63927e-06	0.00203599	21.442	0.0410685	23.089
genus.unknowngenus.id.1000000073.summary.txt.gz	rs118104867	T	C	0.214464	0.0455098	4095	2.4472e-06	0.00539382	22.1966	0.0410685	23.089
genus.unknowngenus.id.1000000073.summary.txt.gz	rs2191834	T	G	0.0746375	0.0159136	10511	2.72982e-06	0.00208845	21.9935	0.0410685	23.089
genus.unknowngenus.id.1000000073.summary.txt.gz	rs7725895	G	A	-0.116224	0.0240367	10512	1.32972e-06	0.00221916	23.3753	0.0410685	23.089
genus.unknowngenus.id.1000000073.summary.txt.gz	rs7226487	G	A	-0.0643682	0.0138701	10505	3.47102e-06	0.00204595	21.5327	0.0410685	23.089
genus.unknowngenus.id.1000000073.summary.txt.gz	rs10517600	G	T	0.0626993	0.0139364	10512	6.82891e-06	0.00192177	20.2367	0.0410685	23.089
genus.unknowngenus.id.1000000073.summary.txt.gz	rs17121075	A	G	0.0769254	0.0172234	10512	7.95673e-06	0.00189407	19.9444	0.0410685	23.089
genus.unknowngenus.id.1000000073.summary.txt.gz	rs10904722	T	C	-0.0672314	0.0147123	10512	4.88347e-06	0.0019826	20.8785	0.0410685	23.089
genus.unknowngenus.id.1000000073.summary.txt.gz	rs6755871	G	C	-0.0613825	0.0138976	10500	1.00184e-05	0.00185445	19.5042	0.0410685	23.089
genus.unknowngenus.id.1000000073.summary.txt.gz	rs34088226	G	A	-0.117807	0.026924	9716	1.21131e-05	0.00196662	19.1414	0.0410685	23.089
genus.unknowngenus.id.1000000073.summary.txt.gz	rs13409132	G	A	-0.165419	0.0352154	5913	2.6358e-06	0.00371773	22.0575	0.0410685	23.089
genus.unknowngenus.id.1000000073.summary.txt.gz	rs989682	G	A	0.070194	0.0155364	10129	6.24173e-06	0.00201121	20.4086	0.0410685	23.089
genus.unknowngenus.id.959	rs2199860	G	C	0.121445	0.0222909	4864	5.08821e-08	0.00606555	29.6707	0.0702715	24.4284
genus.unknowngenus.id.959.summary.txt.gz	rs13165831	G	A	-0.120653	0.0243306	4294	7.08871e-07	0.00569419	24.5794	0.0702715	24.4284
genus.unknowngenus.id.959.summary.txt.gz	rs56210598	G	C	-0.11152	0.0225689	4565	7.75958e-07	0.0053202	24.4059	0.0702715	24.4284
genus.unknowngenus.id.959.summary.txt.gz	rs10892421	T	C	-0.103858	0.0213953	4565	1.20854e-06	0.00513528	23.5532	0.0702715	24.4284
genus.unknowngenus.id.959.summary.txt.gz	rs9534068	G	A	0.098738	0.0211319	4862	2.97619e-06	0.00447023	21.8229	0.0702715	24.4284
genus.unknowngenus.id.959.summary.txt.gz	rs75285799	C	T	0.132213	0.0275812	4867	1.63814e-06	0.00469912	22.9692	0.0702715	24.4284
genus.unknowngenus.id.959.summary.txt.gz	rs1969793	A	G	0.102671	0.0218939	4868	2.73917e-06	0.00449717	21.9821	0.0702715	24.4284
genus.unknowngenus.id.959.summary.txt.gz	rs4766410	T	C	0.0969305	0.0212237	4565	4.94543e-06	0.0045484	20.8492	0.0702715	24.4284
genus.unknowngenus.id.959.summary.txt.gz	rs11691923	A	G	-0.0923453	0.0206883	4862	8.05758e-06	0.00408121	19.916	0.0702715	24.4284
genus.unknowngenus.id.959.summary.txt.gz	rs115909738	C	A	-0.134627	0.0297761	4866	6.1459e-06	0.00418346	20.4338	0.0702715	24.4284
genus.unknowngenus.id.959.summary.txt.gz	rs2317372	T	C	-0.0946411	0.0210788	4565	7.12686e-06	0.00439655	20.15	0.0702715	24.4284
genus.unknowngenus.id.959.summary.txt.gz	rs2831909	C	T	0.132488	0.0306785	4868	1.57034e-05	0.00381655	18.6425	0.0702715	24.4284
genus.unknowngenus.id.959.summary.txt.gz	rs66473610	G	T	0.181405	0.0401061	4059	6.09348e-06	0.00501503	20.4485	0.0702715	24.4284
genus.unknowngenus.id.959.summary.txt.gz	rs10082444	T	C	-0.113716	0.0255182	4868	8.33928e-06	0.00406281	19.8503	0.0702715	24.4284
genus.unknowngenus.id.959.summary.txt.gz	rs474008	A	T	-0.102406	0.0231025	4565	9.30636e-06	0.00428577	19.6402	0.0702715	24.4284
genus.unknowngenus.id.1000006162	rs60583455	C	T	0.108934	0.021177	4773	2.68995e-07	0.0055132	26.4493	0.076335	23.1159
genus.unknowngenus.id.1000006162.summary.txt.gz	rs2172426	T	C	-0.10212	0.0198947	5099	2.85118e-07	0.00514072	26.3376	0.076335	23.1159
genus.unknowngenus.id.1000006162.summary.txt.gz	rs11251024	A	G	0.104201	0.0206737	5107	4.64871e-07	0.00494979	25.3944	0.076335	23.1159
genus.unknowngenus.id.1000006162.summary.txt.gz	rs13219468	C	G	0.115344	0.0236958	5104	1.12913e-06	0.00462086	23.6851	0.076335	23.1159
genus.unknowngenus.id.1000006162.summary.txt.gz	rs267959	G	A	0.0988612	0.0209676	5107	2.41758e-06	0.00433415	22.2221	0.076335	23.1159
genus.unknowngenus.id.1000006162.summary.txt.gz	rs11606187	G	A	-0.154539	0.0326288	5102	2.17674e-06	0.00437753	22.4236	0.076335	23.1159
genus.unknowngenus.id.1000006162.summary.txt.gz	rs7911787	T	G	-0.223071	0.0470232	3879	2.09709e-06	0.00576803	22.4924	0.076335	23.1159
genus.unknowngenus.id.1000006162.summary.txt.gz	rs72671304	C	T	0.172322	0.0370028	4887	3.20862e-06	0.0044182	21.6787	0.076335	23.1159
genus.unknowngenus.id.1000006162.summary.txt.gz	rs13385922	C	T	0.0929494	0.0201348	5106	3.90545e-06	0.00415631	21.3024	0.076335	23.1159
genus.unknowngenus.id.1000006162.summary.txt.gz	rs4383094	C	T	0.149188	0.0320662	5091	3.27936e-06	0.00423377	21.6372	0.076335	23.1159
genus.unknowngenus.id.1000006162.summary.txt.gz	rs55921101	T	A	-0.109245	0.0236201	5105	3.74399e-06	0.00417285	21.3833	0.076335	23.1159
genus.unknowngenus.id.1000006162.summary.txt.gz	rs9542068	C	T	0.0990709	0.0218149	5107	5.5875e-06	0.00402224	20.6165	0.076335	23.1159
genus.unknowngenus.id.1000006162.summary.txt.gz	rs2930903	G	C	0.0908335	0.0209434	4789	1.44375e-05	0.00391247	18.8026	0.076335	23.1159
genus.unknowngenus.id.1000006162.summary.txt.gz	rs60775321	C	T	-0.0962425	0.0213842	5101	6.7748e-06	0.00395524	20.2479	0.076335	23.1159
genus.unknowngenus.id.1000006162.summary.txt.gz	rs166849	A	G	0.0911053	0.0202239	5107	6.64278e-06	0.00395793	20.2855	0.076335	23.1159
genus.unknowngenus.id.1000006162.summary.txt.gz	rs6051857	G	A	-0.134267	0.029288	5085	4.55394e-06	0.00411599	21.008	0.076335	23.1159
genus.unknowngenus.id.1000006162.summary.txt.gz	rs80270230	C	G	0.176113	0.0393214	4261	7.50606e-06	0.00468569	20.0503	0.076335	23.1159
genus.Turicibacter.id.2162	rs149744580	G	A	0.169883	0.0315478	8459	7.24754e-08	0.00341628	28.9905	0.0352964	22.0677
genus.Turicibacter.id.2162.summary.txt.gz	rs4869133	A	G	0.131186	0.027197	8256	1.41021e-06	0.00281024	23.2611	0.0352964	22.0677
genus.Turicibacter.id.2162.summary.txt.gz	rs12603364	C	T	0.110861	0.0225598	8923	8.91992e-07	0.00269898	24.1428	0.0352964	22.0677
genus.Turicibacter.id.2162.summary.txt.gz	rs11054680	C	T	-0.104751	0.0226997	8928	3.93774e-06	0.00237951	21.2901	0.0352964	22.0677
genus.Turicibacter.id.2162.summary.txt.gz	rs55756211	C	T	-0.115115	0.0240708	8941	1.73244e-06	0.00255147	22.8659	0.0352964	22.0677
genus.Turicibacter.id.2162.summary.txt.gz	rs61265175	C	G	-0.0858591	0.0185778	8941	3.80783e-06	0.00238322	21.3545	0.0352964	22.0677
genus.Turicibacter.id.2162.summary.txt.gz	rs7199484	A	G	-0.0731428	0.0160172	8948	4.95871e-06	0.00232507	20.8485	0.0352964	22.0677
genus.Turicibacter.id.2162.summary.txt.gz	rs11649454	C	G	0.0950891	0.0203433	8943	2.95081e-06	0.00243711	21.8434	0.0352964	22.0677
genus.Turicibacter.id.2162.summary.txt.gz	rs2834977	C	T	-0.0959995	0.0208261	8946	4.03489e-06	0.00236953	21.2435	0.0352964	22.0677
genus.Turicibacter.id.2162.summary.txt.gz	rs2952020	A	G	-0.0759019	0.0165764	8949	4.67383e-06	0.00233741	20.9618	0.0352964	22.0677
genus.Turicibacter.id.2162.summary.txt.gz	rs11666533	T	C	-0.111689	0.0248436	8256	6.93459e-06	0.00244208	20.2063	0.0352964	22.0677
genus.Turicibacter.id.2162.summary.txt.gz	rs4247078	G	C	0.0710377	0.0155221	8948	4.72721e-06	0.00233525	20.9401	0.0352964	22.0677
genus.Turicibacter.id.2162.summary.txt.gz	rs2221441	C	G	0.0710364	0.015343	8720	3.65877e-06	0.00245221	21.4309	0.0352964	22.0677
genus.Turicibacter.id.2162.summary.txt.gz	rs114145484	C	G	-0.122127	0.0270472	8626	6.32171e-06	0.00235801	20.3835	0.0352964	22.0677
genus.Terrisporobacter.id.11348	rs1883097	T	C	0.226399	0.0454642	4417	6.36768e-07	0.00558278	24.7864	0.0213255	16.0158
genus.Terrisporobacter.id.11348.summary.txt.gz	rs2569953	C	A	-0.0775591	0.0174641	6637	8.95158e-06	0.00296287	19.7171	0.0213255	16.0158
genus.Terrisporobacter.id.11348.summary.txt.gz	rs7184125	C	T	0.091256	0.0205493	6232	8.96143e-06	0.00315448	19.7146	0.0213255	16.0158
genus.Terrisporobacter.id.11348.summary.txt.gz	rs2872237	A	C	-0.0814505	0.0175943	6632	3.66789e-06	0.00322105	21.4246	0.0213255	16.0158
genus.Terrisporobacter.id.11348.summary.txt.gz	rs58405430	T	G	0.134617	0.0301177	6176	7.83304e-06	0.00322438	19.9717	0.0213255	16.0158
genus.Terrisporobacter.id.11348.summary.txt.gz	rs7034891	C	G	-0.0799209	0.0173794	6629	4.25314e-06	0.00317997	21.1409	0.0213255	16.0158
genus.Sutterella.id.2896	rs13173038	G	A	-0.0718076	0.0151627	13245	2.18189e-06	0.00169044	22.4245	0.0198779	22.3632
genus.Sutterella.id.2896.summary.txt.gz	rs2321387	A	G	-0.0592876	0.0124509	13252	1.91964e-06	0.00170805	22.6704	0.0198779	22.3632
genus.Sutterella.id.2896.summary.txt.gz	rs7499539	G	A	0.0617478	0.0130998	13254	2.43342e-06	0.00167354	22.215	0.0198779	22.3632
genus.Sutterella.id.2896.summary.txt.gz	rs62501473	A	G	0.0694233	0.0149416	12762	3.37955e-06	0.00168873	21.5846	0.0198779	22.3632
genus.Sutterella.id.2896.summary.txt.gz	rs143438747	C	T	-0.145793	0.0306867	9368	2.02408e-06	0.00240369	22.5672	0.0198779	22.3632
genus.Sutterella.id.2896.summary.txt.gz	rs9350083	G	T	-0.0593069	0.0133929	13254	9.50145e-06	0.0014773	19.6062	0.0198779	22.3632
genus.Sutterella.id.2896.summary.txt.gz	rs7638039	C	T	0.0645624	0.0143887	13236	7.22214e-06	0.0015188	20.1304	0.0198779	22.3632
genus.Sutterella.id.2896.summary.txt.gz	rs11591622	G	T	-0.0688382	0.0151375	12604	5.42792e-06	0.00163806	20.6767	0.0198779	22.3632
genus.Sutterella.id.2896.summary.txt.gz	rs2613606	T	C	-0.0556794	0.0124117	13249	7.25651e-06	0.00151663	20.1214	0.0198779	22.3632
genus.Sutterella.id.2896.summary.txt.gz	rs1145877	G	A	-0.073548	0.0162413	13251	5.94186e-06	0.00154518	20.5037	0.0198779	22.3632
genus.Sutterella.id.2896.summary.txt.gz	rs607327	T	C	0.0578334	0.0129053	13251	7.41629e-06	0.00151327	20.0797	0.0198779	22.3632
genus.Sutterella.id.2896.summary.txt.gz	rs2050185	A	G	0.0575138	0.0128766	13243	7.94997e-06	0.00150418	19.9468	0.0198779	22.3632
genus.Subdoligranulum.id.2070	rs12638227	C	G	-0.0557288	0.0108552	17165	2.83905e-07	0.00153311	26.3531	0.0226947	28.4466
genus.Subdoligranulum.id.2070.summary.txt.gz	rs10065321	C	T	-0.0512828	0.0108105	17589	2.09763e-06	0.00127777	22.5009	0.0226947	28.4466
genus.Subdoligranulum.id.2070.summary.txt.gz	rs4347804	G	A	0.166063	0.0357483	4312	3.39515e-06	0.00497953	21.5692	0.0226947	28.4466
genus.Subdoligranulum.id.2070.summary.txt.gz	rs6555306	C	T	-0.0740777	0.0155463	17591	1.88877e-06	0.00128905	22.7024	0.0226947	28.4466
genus.Subdoligranulum.id.2070.summary.txt.gz	rs3761728	G	T	-0.0543458	0.0118866	17570	4.8305e-06	0.0011883	20.901	0.0226947	28.4466
genus.Subdoligranulum.id.2070.summary.txt.gz	rs2114677	T	C	-0.104176	0.0230829	15566	6.38737e-06	0.00130681	20.3659	0.0226947	28.4466
genus.Subdoligranulum.id.2070.summary.txt.gz	rs75158211	C	T	-0.072343	0.015933	17165	5.61368e-06	0.00119958	20.6132	0.0226947	28.4466
genus.Subdoligranulum.id.2070.summary.txt.gz	rs2171249	T	C	0.106744	0.0233213	14679	4.7147e-06	0.00142516	20.947	0.0226947	28.4466
genus.Subdoligranulum.id.2070.summary.txt.gz	rs35940633	A	G	-0.0511008	0.011001	17582	3.39919e-06	0.00122571	21.5745	0.0226947	28.4466
genus.Subdoligranulum.id.2070.summary.txt.gz	rs76528319	T	G	-0.143279	0.0310662	8468	3.98742e-06	0.00250562	21.2659	0.0226947	28.4466
genus.Subdoligranulum.id.2070.summary.txt.gz	rs1667315	A	G	0.0485017	0.0107452	17586	6.36767e-06	0.00115722	20.3721	0.0226947	28.4466
genus.Subdoligranulum.id.2070.summary.txt.gz	rs76664262	A	T	0.0834078	0.0185357	16712	6.79998e-06	0.00121016	20.2463	0.0226947	28.4466
genus.Subdoligranulum.id.2070.summary.txt.gz	rs10497836	T	C	-0.0524065	0.0118697	17579	1.00946e-05	0.00110768	19.4912	0.0226947	28.4466
genus.Subdoligranulum.id.2070.summary.txt.gz	rs16962433	T	A	0.0855999	0.0189213	15857	6.06843e-06	0.00128903	20.4639	0.0226947	28.4466
genus.Senegalimassilia.id.11160	rs11787826	A	C	0.081327	0.0171154	6923	2.0173e-06	0.00325077	22.572	0.0256418	22.7442
genus.Senegalimassilia.id.11160.summary.txt.gz	rs72887800	A	T	-0.0822462	0.0175721	6923	2.86168e-06	0.00315442	21.9008	0.0256418	22.7442
genus.Senegalimassilia.id.11160.summary.txt.gz	rs7225245	A	G	0.079173	0.0170421	6923	3.38875e-06	0.00310786	21.5766	0.0256418	22.7442
genus.Senegalimassilia.id.11160.summary.txt.gz	rs57512504	A	T	0.0819494	0.0172241	6923	1.95679e-06	0.00325917	22.6305	0.0256418	22.7442
genus.Senegalimassilia.id.11160.summary.txt.gz	rs10036909	T	C	0.185519	0.0400881	4996	3.69584e-06	0.00426843	21.4079	0.0256418	22.7442
genus.Senegalimassilia.id.11160.summary.txt.gz	rs10221578	A	G	0.0775955	0.0171053	6923	5.72416e-06	0.00296364	20.5723	0.0256418	22.7442
genus.Senegalimassilia.id.11160.summary.txt.gz	rs1990708	C	A	-0.109619	0.0247785	6923	9.69028e-06	0.00281906	19.5659	0.0256418	22.7442
genus.Senegalimassilia.id.11160.summary.txt.gz	rs2017373	T	C	0.0782258	0.0176841	6923	9.71087e-06	0.00281848	19.5618	0.0256418	22.7442
genus.LachnospiraceaeNC2004group.id.11316	rs6116753	A	G	0.0994748	0.0209139	6278	1.97085e-06	0.00359064	22.616	0.0361068	23.4757
genus.LachnospiraceaeNC2004group.id.11316.summary.txt.gz	rs3756315	G	A	-0.0883469	0.0188397	6328	2.73997e-06	0.00346308	21.9836	0.0361068	23.4757
genus.LachnospiraceaeNC2004group.id.11316.summary.txt.gz	rs12127733	A	G	0.115182	0.0246006	6226	2.8401e-06	0.00350863	21.9146	0.0361068	23.4757
genus.LachnospiraceaeNC2004group.id.11316.summary.txt.gz	rs17067076	A	G	-0.154631	0.0352194	4449	1.1308e-05	0.00431412	19.268	0.0361068	23.4757
genus.LachnospiraceaeNC2004group.id.11316.summary.txt.gz	rs1331592	G	C	0.0948806	0.0208369	6328	5.27619e-06	0.0032659	20.7278	0.0361068	23.4757
genus.LachnospiraceaeNC2004group.id.11316.summary.txt.gz	rs1928659	C	T	0.102522	0.0226445	5516	5.96997e-06	0.00370231	20.4904	0.0361068	23.4757
genus.LachnospiraceaeNC2004group.id.11316.summary.txt.gz	rs1929743	C	T	0.0837206	0.0190318	6330	1.08763e-05	0.00304771	19.3449	0.0361068	23.4757
genus.LachnospiraceaeNC2004group.id.11316.summary.txt.gz	rs12863463	A	G	-0.156365	0.0345372	5516	5.97024e-06	0.00370229	20.4903	0.0361068	23.4757
genus.LachnospiraceaeNC2004group.id.11316.summary.txt.gz	rs117467633	C	T	-0.169687	0.0383169	5077	9.48759e-06	0.00384803	19.6042	0.0361068	23.4757
genus.LachnospiraceaeNC2004group.id.11316.summary.txt.gz	rs12208226	A	C	-0.154739	0.0340372	5620	5.46303e-06	0.00366405	20.6603	0.0361068	23.4757
genus.Tyzzerella3.id.11335	rs67476743	G	T	0.132164	0.022208	4948	2.66216e-09	0.00710688	35.4022	0.0648971	24.454
genus.Tyzzerella3.id.11335.summary.txt.gz	rs17706273	C	T	-0.140368	0.0274708	5395	3.22618e-07	0.00481624	26.0997	0.0648971	24.454
genus.Tyzzerella3.id.11335.summary.txt.gz	rs7561370	C	T	0.131341	0.0286292	5396	4.48253e-06	0.00388525	21.0388	0.0648971	24.454
genus.Tyzzerella3.id.11335.summary.txt.gz	rs55799124	G	A	-0.11435	0.0238604	5362	1.64747e-06	0.00426515	22.9591	0.0648971	24.454
genus.Tyzzerella3.id.11335.summary.txt.gz	rs17809157	T	A	-0.163819	0.0336386	4621	1.1161e-06	0.00510617	23.7064	0.0648971	24.454
genus.Tyzzerella3.id.11335.summary.txt.gz	rs7019909	C	T	0.144156	0.0301626	5396	1.7593e-06	0.00421519	22.833	0.0648971	24.454
genus.Tyzzerella3.id.11335.summary.txt.gz	rs75091807	T	G	-0.184966	0.0383029	4621	1.37194e-06	0.0050211	23.3095	0.0648971	24.454
genus.Tyzzerella3.id.11335.summary.txt.gz	rs4904512	C	T	-0.117151	0.0250306	5396	2.86433e-06	0.00404314	21.8972	0.0648971	24.454
genus.Tyzzerella3.id.11335.summary.txt.gz	rs7333521	C	T	-0.207191	0.0453121	4335	4.81834e-06	0.00479996	20.8985	0.0648971	24.454
genus.Tyzzerella3.id.11335.summary.txt.gz	rs112102233	G	A	-0.216348	0.0477575	3857	5.89435e-06	0.00529261	20.5116	0.0648971	24.454
genus.Tyzzerella3.id.11335.summary.txt.gz	rs1232220	T	G	-0.143869	0.031828	5000	6.17794e-06	0.00406982	20.4241	0.0648971	24.454
genus.Tyzzerella3.id.11335.summary.txt.gz	rs191093	A	G	0.159008	0.0353306	4621	6.77676e-06	0.00436417	20.2465	0.0648971	24.454
genus.Tyzzerella3.id.11335.summary.txt.gz	rs10898797	T	C	0.12238	0.0274683	5387	8.37625e-06	0.00367127	19.8426	0.0648971	24.454
genus.Tyzzerella3.id.11335.summary.txt.gz	rs6920448	T	C	-0.141081	0.0305446	5010	3.85884e-06	0.00424017	21.3252	0.0648971	24.454
genus.Streptococcus.id.1853	rs11110281	C	T	-0.137519	0.0227398	15120	1.47116e-09	0.00241296	36.5673	0.0241473	21.9821
genus.Streptococcus.id.1853.summary.txt.gz	rs9895557	C	T	-0.0514931	0.0112021	16387	4.29183e-06	0.00128777	21.1273	0.0241473	21.9821
genus.Streptococcus.id.1853.summary.txt.gz	rs957755	G	T	-0.0697379	0.0143725	16387	1.22112e-06	0.00143467	23.5408	0.0241473	21.9821
genus.Streptococcus.id.1853.summary.txt.gz	rs72739637	G	A	0.0959942	0.0193213	14920	6.75359e-07	0.0016517	24.6809	0.0241473	21.9821
genus.Streptococcus.id.1853.summary.txt.gz	rs1918540	A	G	0.059639	0.0128148	16373	3.25691e-06	0.0013211	21.6563	0.0241473	21.9821
genus.Streptococcus.id.1853.summary.txt.gz	rs17708276	G	A	-0.0793955	0.0170628	16278	3.26905e-06	0.00132836	21.6491	0.0241473	21.9821
genus.Streptococcus.id.1853.summary.txt.gz	rs11720390	A	G	0.107024	0.0228121	15220	2.71167e-06	0.00144407	22.0076	0.0241473	21.9821
genus.Streptococcus.id.1853.summary.txt.gz	rs395407	C	G	-0.0792781	0.0173697	15864	5.01521e-06	0.00131141	20.8288	0.0241473	21.9821
genus.Streptococcus.id.1853.summary.txt.gz	rs10448310	G	A	-0.0517935	0.0111324	16384	3.27908e-06	0.00131942	21.6433	0.0241473	21.9821
genus.Streptococcus.id.1853.summary.txt.gz	rs7916711	G	A	0.102891	0.0217362	15294	2.20555e-06	0.00146295	22.4042	0.0241473	21.9821
genus.Streptococcus.id.1853.summary.txt.gz	rs71481756	G	T	0.0931048	0.0207949	14526	7.55982e-06	0.00137811	20.0433	0.0241473	21.9821
genus.Streptococcus.id.1853.summary.txt.gz	rs2370083	T	G	-0.0816836	0.0185851	16277	1.10715e-05	0.00118536	19.3146	0.0241473	21.9821
genus.Streptococcus.id.1853.summary.txt.gz	rs10028567	T	C	-0.0921167	0.0191881	16311	1.58101e-06	0.00141097	23.044	0.0241473	21.9821
genus.Streptococcus.id.1853.summary.txt.gz	rs6806351	C	T	-0.0633829	0.0136647	15973	3.51076e-06	0.00134515	21.5123	0.0241473	21.9821
genus.Streptococcus.id.1853.summary.txt.gz	rs9903102	A	C	-0.0709483	0.0155275	16384	4.89574e-06	0.00127265	20.8751	0.0241473	21.9821
genus.Streptococcus.id.1853.summary.txt.gz	rs60486012	A	G	-0.0907548	0.0199729	15940	5.5224e-06	0.00129362	20.6444	0.0241473	21.9821
genus.Streptococcus.id.1853.summary.txt.gz	rs6563952	C	G	0.0827344	0.0180035	16387	4.31807e-06	0.00128706	21.1156	0.0241473	21.9821
genus.Ruminococcus2.id.11374	rs78120384	G	A	-0.192815	0.0392045	6082	8.73449e-07	0.00396134	24.1807	0.0289674	12.0639
genus.Ruminococcus2.id.11374.summary.txt.gz	rs10199274	C	G	0.0663725	0.0139465	14716	1.94488e-06	0.00153669	22.6457	0.0289674	12.0639
genus.Ruminococcus2.id.11374.summary.txt.gz	rs7635831	A	G	0.0618344	0.0129031	14924	1.64957e-06	0.00153645	22.9622	0.0289674	12.0639
genus.Ruminococcus2.id.11374.summary.txt.gz	rs2997412	G	A	-0.0568439	0.0122325	15336	3.36843e-06	0.0014061	21.5915	0.0289674	12.0639
genus.Ruminococcus2.id.11374.summary.txt.gz	rs2368224	G	T	0.199648	0.0438453	3026	5.27729e-06	0.00680529	20.7202	0.0289674	12.0639
genus.Ruminococcus2.id.11374.summary.txt.gz	rs4400279	G	A	0.0546114	0.0120077	15333	5.4155e-06	0.0013472	20.6817	0.0289674	12.0639
genus.Ruminococcus2.id.11374.summary.txt.gz	rs58681734	G	A	0.0723875	0.0160787	15338	6.72933e-06	0.00131972	20.266	0.0289674	12.0639
genus.Ruminococcus2.id.11374.summary.txt.gz	rs1819812	T	G	0.0842356	0.0184893	14868	5.21611e-06	0.00139409	20.7535	0.0289674	12.0639
genus.Ruminococcus2.id.11374.summary.txt.gz	rs12406309	C	A	-0.063193	0.0142275	15339	8.92953e-06	0.00128447	19.7252	0.0289674	12.0639
genus.Ruminococcus2.id.11374.summary.txt.gz	rs2846589	T	G	0.0522093	0.0116382	14924	7.25572e-06	0.00134666	20.1219	0.0289674	12.0639
genus.Ruminococcus2.id.11374.summary.txt.gz	rs55707116	A	C	0.0865521	0.0189141	15336	4.73798e-06	0.00136358	20.9377	0.0289674	12.0639
genus.Ruminococcus2.id.11374.summary.txt.gz	rs75140805	G	T	0.0836825	0.0176445	14249	2.10895e-06	0.00157609	22.49	0.0289674	12.0639
genus.Ruminococcus2.id.11374.summary.txt.gz	rs4799823	T	C	0.0837001	0.0182263	14650	4.38424e-06	0.00143746	21.0862	0.0289674	12.0639
genus.Ruminococcus2.id.11374.summary.txt.gz	rs61791565	C	T	-0.0523503	0.0117119	15319	7.82762e-06	0.00130253	19.9769	0.0289674	12.0639
genus.Ruminococcus2.id.11374.summary.txt.gz	rs7693984	A	G	-0.102822	0.0235087	14154	1.22111e-05	0.00134974	19.1273	0.0289674	12.0639
genus.RuminococcaceaeUCG014.id.11371	rs115777838	C	T	-0.18835	0.0386643	5674	1.10806e-06	0.00416492	23.7222	0.0303284	9.82618
genus.RuminococcaceaeUCG014.id.11371.summary.txt.gz	rs72809222	C	T	0.0671775	0.0139838	13922	1.55563e-06	0.00165492	23.0747	0.0303284	9.82618
genus.RuminococcaceaeUCG014.id.11371.summary.txt.gz	rs12638134	G	T	0.0582548	0.0119657	14403	1.12466e-06	0.00164293	23.6987	0.0303284	9.82618
genus.RuminococcaceaeUCG014.id.11371.summary.txt.gz	rs56105232	A	G	0.139276	0.0299132	9190	3.22415e-06	0.00235335	21.6736	0.0303284	9.82618
genus.RuminococcaceaeUCG014.id.11371.summary.txt.gz	rs995642	T	C	0.060048	0.0126417	14402	2.0342e-06	0.00156417	22.5593	0.0303284	9.82618
genus.RuminococcaceaeUCG014.id.11371.summary.txt.gz	rs10941294	T	C	-0.122057	0.0260017	12615	2.67634e-06	0.00174374	22.0322	0.0303284	9.82618
genus.RuminococcaceaeUCG014.id.11371.summary.txt.gz	rs79640386	A	T	-0.110863	0.0248098	13692	7.8756e-06	0.00145623	19.9649	0.0303284	9.82618
genus.RuminococcaceaeUCG014.id.11371.summary.txt.gz	rs439810	C	G	-0.0577127	0.0126675	14403	5.21489e-06	0.00143906	20.7538	0.0303284	9.82618
genus.RuminococcaceaeUCG014.id.11371.summary.txt.gz	rs10495392	T	C	-0.082486	0.0187194	13902	1.05087e-05	0.00139473	19.4139	0.0303284	9.82618
genus.RuminococcaceaeUCG014.id.11371.summary.txt.gz	rs62478832	A	T	-0.058129	0.012903	14331	6.63528e-06	0.0014142	20.2928	0.0303284	9.82618
genus.RuminococcaceaeUCG014.id.11371.summary.txt.gz	rs61898819	T	A	0.0607865	0.0138761	14325	1.18316e-05	0.00133784	19.1876	0.0303284	9.82618
genus.RuminococcaceaeUCG014.id.11371.summary.txt.gz	rs853612	G	A	-0.0528257	0.0119367	14403	9.62193e-06	0.00135794	19.5823	0.0303284	9.82618
genus.RuminococcaceaeUCG014.id.11371.summary.txt.gz	rs73186226	A	G	-0.0993852	0.0216819	13760	4.56613e-06	0.00152465	21.0081	0.0303284	9.82618
genus.RuminococcaceaeUCG014.id.11371.summary.txt.gz	rs34402072	T	C	-0.0688023	0.0156083	13863	1.04299e-05	0.00139968	19.4282	0.0303284	9.82618
genus.RuminococcaceaeUCG014.id.11371.summary.txt.gz	rs74060145	G	C	-0.115767	0.0254199	13011	5.25887e-06	0.00159155	20.7374	0.0303284	9.82618
genus.RuminococcaceaeUCG014.id.11371.summary.txt.gz	rs77627087	G	C	0.067562	0.0150103	14390	6.76248e-06	0.00140589	20.2565	0.0303284	9.82618
genus.RuminococcaceaeUCG014.id.11371.summary.txt.gz	rs17296933	G	C	-0.0829544	0.0185058	13177	7.37305e-06	0.0015226	20.0909	0.0303284	9.82618
genus.RuminococcaceaeUCG014.id.11371.summary.txt.gz	rs10791168	G	A	-0.0664624	0.0150069	14403	9.47616e-06	0.00135996	19.6115	0.0303284	9.82618
genus.RuminococcaceaeUCG013.id.11370	rs12781711	T	C	-0.0656129	0.0117477	16772	2.33443e-08	0.00185645	31.1906	0.0226328	25.8679
genus.RuminococcaceaeUCG013.id.11370.summary.txt.gz	rs12189346	A	G	0.0684961	0.014558	16470	2.53818e-06	0.0013423	22.1347	0.0226328	25.8679
genus.RuminococcaceaeUCG013.id.11370.summary.txt.gz	rs75088940	C	T	-0.0942968	0.0200713	15638	2.62588e-06	0.00140946	22.0694	0.0226328	25.8679
genus.RuminococcaceaeUCG013.id.11370.summary.txt.gz	rs16918863	C	A	0.111491	0.0240157	12643	3.44333e-06	0.00170177	21.5488	0.0226328	25.8679
genus.RuminococcaceaeUCG013.id.11370.summary.txt.gz	rs76973485	T	G	0.194976	0.0418213	5299	3.12983e-06	0.00408501	21.7271	0.0226328	25.8679
genus.RuminococcaceaeUCG013.id.11370.summary.txt.gz	rs12485353	A	G	-0.0607903	0.0130847	16771	3.38589e-06	0.00128536	21.5819	0.0226328	25.8679
genus.RuminococcaceaeUCG013.id.11370.summary.txt.gz	rs9565219	A	T	-0.0524592	0.0117701	16772	8.31264e-06	0.00118299	19.8622	0.0226328	25.8679
genus.RuminococcaceaeUCG013.id.11370.summary.txt.gz	rs1729063	C	G	-0.0533411	0.0120757	16470	9.99669e-06	0.0011833	19.5097	0.0226328	25.8679
genus.RuminococcaceaeUCG013.id.11370.summary.txt.gz	rs7784330	A	G	-0.0498329	0.0112066	16770	8.71813e-06	0.00117771	19.7712	0.0226328	25.8679
genus.RuminococcaceaeUCG013.id.11370.summary.txt.gz	rs11581881	T	C	0.0661211	0.0144736	15730	4.91517e-06	0.00132501	20.8674	0.0226328	25.8679
genus.RuminococcaceaeUCG013.id.11370.summary.txt.gz	rs2428106	G	C	-0.0490863	0.0109903	16768	7.95677e-06	0.00118825	19.9458	0.0226328	25.8679
genus.RuminococcaceaeUCG013.id.11370.summary.txt.gz	rs2730183	A	G	-0.0488692	0.0109907	16772	8.73243e-06	0.00117739	19.7681	0.0226328	25.8679
genus.RuminococcaceaeUCG013.id.11370.summary.txt.gz	rs9313055	C	T	0.105087	0.023446	15764	7.39141e-06	0.00127275	20.0866	0.0226328	25.8679
genus.RuminococcaceaeUCG013.id.11370.summary.txt.gz	rs12336782	C	T	-0.0856047	0.0189311	16772	6.12841e-06	0.00121767	20.4452	0.0226328	25.8679
genus.RuminococcaceaeUCG013.id.11370.summary.txt.gz	rs4385846	T	G	0.0598404	0.0131807	16772	5.62514e-06	0.00122743	20.6092	0.0226328	25.8679
genus.RuminococcaceaeUCG005.id.11363	rs10950694	C	T	0.0577628	0.011412	15821	4.15792e-07	0.00161672	25.6164	0.0288688	27.6338
genus.RuminococcaceaeUCG005.id.11363.summary.txt.gz	rs34781347	A	G	0.188685	0.0386484	6061	1.04967e-06	0.00391708	23.8269	0.0288688	27.6338
genus.RuminococcaceaeUCG005.id.11363.summary.txt.gz	rs12288512	G	A	0.066635	0.0144356	15473	3.91146e-06	0.0013752	21.305	0.0288688	27.6338
genus.RuminococcaceaeUCG005.id.11363.summary.txt.gz	rs60081663	G	C	0.158082	0.0319586	9342	7.55802e-07	0.00261223	24.4621	0.0288688	27.6338
genus.RuminococcaceaeUCG005.id.11363.summary.txt.gz	rs114279581	G	A	-0.146604	0.0316034	8465	3.50318e-06	0.00253568	21.514	0.0288688	27.6338
genus.RuminococcaceaeUCG005.id.11363.summary.txt.gz	rs12604884	T	G	0.0675317	0.0143745	16099	2.62705e-06	0.0013691	22.0686	0.0288688	27.6338
genus.RuminococcaceaeUCG005.id.11363.summary.txt.gz	rs35166120	G	C	-0.0686153	0.0146252	16092	2.71102e-06	0.00136595	22.0082	0.0288688	27.6338
genus.RuminococcaceaeUCG005.id.11363.summary.txt.gz	rs7555878	G	A	0.0586677	0.0125277	16100	2.82668e-06	0.00136031	21.928	0.0288688	27.6338
genus.RuminococcaceaeUCG005.id.11363.summary.txt.gz	rs394449	T	A	0.0692909	0.0148712	15728	3.17135e-06	0.00137844	21.7072	0.0288688	27.6338
genus.RuminococcaceaeUCG005.id.11363.summary.txt.gz	rs10873449	C	T	0.0654843	0.0143973	16098	5.40658e-06	0.00128345	20.685	0.0288688	27.6338
genus.RuminococcaceaeUCG005.id.11363.summary.txt.gz	rs2893871	A	G	-0.073644	0.015548	16103	2.17375e-06	0.00139128	22.4322	0.0288688	27.6338
genus.RuminococcaceaeUCG005.id.11363.summary.txt.gz	rs72776570	A	C	0.087067	0.0197179	15376	1.00715e-05	0.00126646	19.4953	0.0288688	27.6338
genus.RuminococcaceaeUCG005.id.11363.summary.txt.gz	rs898577	C	T	-0.123012	0.0286671	9991	1.77819e-05	0.00183959	18.4095	0.0288688	27.6338
genus.RuminococcaceaeUCG005.id.11363.summary.txt.gz	rs7449320	A	C	0.0599163	0.0130836	16095	4.66118e-06	0.0013013	20.9691	0.0288688	27.6338
genus.RuminococcaceaeUCG005.id.11363.summary.txt.gz	rs10937802	A	G	0.0755811	0.0168226	15821	7.02843e-06	0.00127424	20.1829	0.0288688	27.6338
genus.RuminococcaceaeUCG005.id.11363.summary.txt.gz	rs7586445	A	G	0.0782349	0.0176458	15099	9.26563e-06	0.00130019	19.6545	0.0288688	27.6338
genus.RuminococcaceaeUCG005.id.11363.summary.txt.gz	rs55793120	C	T	0.121548	0.0279546	11224	1.3736e-05	0.00168154	18.9021	0.0288688	27.6338
genus.Lachnospira.id.2004	rs13157098	G	A	-0.0768058	0.0155312	15947	7.60423e-07	0.00153121	24.4525	0.00932595	21.4351
genus.Lachnospira.id.2004.summary.txt.gz	rs4923324	A	G	-0.0617321	0.0133387	16490	3.69108e-06	0.00129722	21.4163	0.00932595	21.4351
genus.Lachnospira.id.2004.summary.txt.gz	rs56791201	C	T	0.051823	0.0110697	16486	2.84743e-06	0.00132765	21.9141	0.00932595	21.4351
genus.Lachnospira.id.2004.summary.txt.gz	rs2326833	G	C	-0.078495	0.017109	15632	4.47654e-06	0.00134473	21.0464	0.00932595	21.4351
genus.Lachnospira.id.2004.summary.txt.gz	rs4686798	C	T	0.0531826	0.0113747	16497	2.93239e-06	0.00132335	21.8576	0.00932595	21.4351
genus.Lachnospira.id.2004.summary.txt.gz	rs35418758	C	A	0.0864686	0.0190315	16042	5.53405e-06	0.00128515	20.6404	0.00932595	21.4351
genus.Lachnospira.id.2004.summary.txt.gz	rs2520509	G	A	0.0519063	0.011578	16500	7.35335e-06	0.00121664	20.0966	0.00932595	21.4351
genus.Slackia.id.825	rs8901	T	C	0.0934594	0.0186813	6063	5.64943e-07	0.00411107	25.0201	0.0323646	22.495
genus.Slackia.id.825.summary.txt.gz	rs4492265	G	A	-0.0905757	0.0191658	6063	2.29108e-06	0.00367014	22.3267	0.0323646	22.495
genus.Slackia.id.825.summary.txt.gz	rs16894137	T	C	-0.122792	0.0263047	6063	3.04039e-06	0.00358121	21.7837	0.0323646	22.495
genus.Slackia.id.825.summary.txt.gz	rs112764253	A	T	0.194714	0.0411598	5634	2.23775e-06	0.00395647	22.3713	0.0323646	22.495
genus.Slackia.id.825.summary.txt.gz	rs12440440	G	A	0.0901934	0.0190582	6063	2.2176e-06	0.00368039	22.3893	0.0323646	22.495
genus.Slackia.id.825.summary.txt.gz	rs35156985	C	T	-0.155709	0.0348085	5965	7.702e-06	0.00334343	20.0037	0.0323646	22.495
genus.Slackia.id.825.summary.txt.gz	rs10409783	G	A	0.0950828	0.0211239	5941	6.75748e-06	0.00339873	20.2539	0.0323646	22.495
genus.Slackia.id.825.summary.txt.gz	rs13339230	G	C	0.147055	0.0330635	6063	8.68157e-06	0.00325206	19.775	0.0323646	22.495
genus.Slackia.id.825.summary.txt.gz	rs58767323	C	G	-0.102833	0.0227077	6063	5.93846e-06	0.00337107	20.5012	0.0323646	22.495
genus.Ruminococcus1.id.11373	rs10769159	C	G	-0.0640277	0.0110059	16603	5.97109e-09	0.00203428	33.84	0.0216447	26.2133
genus.Ruminococcus1.id.11373.summary.txt.gz	rs7117576	G	A	0.0829505	0.0170891	16606	1.21003e-06	0.00141683	23.5584	0.0216447	26.2133
genus.Ruminococcus1.id.11373.summary.txt.gz	rs17781867	T	C	0.0999271	0.0211728	14349	2.36314e-06	0.00154994	22.2715	0.0216447	26.2133
genus.Ruminococcus1.id.11373.summary.txt.gz	rs7583465	T	C	0.0527654	0.0112619	16588	2.7954e-06	0.00132162	21.9495	0.0216447	26.2133
genus.Ruminococcus1.id.11373.summary.txt.gz	rs78613526	A	G	0.167497	0.0367639	7266	5.21354e-06	0.00284862	20.7515	0.0216447	26.2133
genus.Ruminococcus1.id.11373.summary.txt.gz	rs78572139	A	G	0.125038	0.0279411	11667	7.63966e-06	0.00171352	20.0226	0.0216447	26.2133
genus.Ruminococcus1.id.11373.summary.txt.gz	rs3000856	A	T	-0.0709997	0.0162766	16126	1.28836e-05	0.00117855	19.0253	0.0216447	26.2133
genus.Ruminococcus1.id.11373.summary.txt.gz	rs6493760	T	C	0.0535262	0.0115885	16126	3.85737e-06	0.00132124	21.3318	0.0216447	26.2133
genus.Ruminococcus1.id.11373.summary.txt.gz	rs11783695	T	G	-0.0734114	0.0161398	16606	5.40376e-06	0.0012443	20.6861	0.0216447	26.2133
genus.Ruminococcus1.id.11373.summary.txt.gz	rs10995816	G	C	-0.0762002	0.0174689	16597	1.28848e-05	0.00114513	19.0252	0.0216447	26.2133
genus.Ruminococcus1.id.11373.summary.txt.gz	rs3819978	T	C	-0.11504	0.0260137	12769	9.76645e-06	0.00152922	19.5535	0.0216447	26.2133
genus.Ruminococcus1.id.11373.summary.txt.gz	rs4849717	A	T	0.132764	0.0299816	10484	9.50336e-06	0.00186686	19.605	0.0216447	26.2133
genus.Ruminococcus1.id.11373.summary.txt.gz	rs6750529	T	C	0.0569701	0.0127423	16607	7.78761e-06	0.00120222	19.9869	0.0216447	26.2133
genus.Ruminococcus1.id.11373.summary.txt.gz	rs6105066	C	T	-0.0607052	0.013425	16049	6.13145e-06	0.0012724	20.4442	0.0216447	26.2133
genus.RuminococcaceaeUCG010.id.11367	rs35506912	C	G	-0.0693743	0.0147926	12793	2.73457e-06	0.0017163	21.9909	0.014829	24.0534
genus.RuminococcaceaeUCG010.id.11367.summary.txt.gz	rs682403	G	A	-0.0588161	0.0124671	12864	2.38537e-06	0.00172716	22.2531	0.014829	24.0534
genus.RuminococcaceaeUCG010.id.11367.summary.txt.gz	rs6958419	T	C	-0.0585718	0.0124994	12870	2.78623e-06	0.00170326	21.955	0.014829	24.0534
genus.RuminococcaceaeUCG010.id.11367.summary.txt.gz	rs2820282	C	A	-0.0592304	0.0125917	12865	2.55208e-06	0.00171698	22.1235	0.014829	24.0534
genus.RuminococcaceaeUCG010.id.11367.summary.txt.gz	rs12597105	A	G	0.0670855	0.0144415	12415	3.39533e-06	0.00173513	21.5756	0.014829	24.0534
genus.RuminococcaceaeUCG010.id.11367.summary.txt.gz	rs7935775	T	A	-0.0631351	0.0137953	12864	4.7271e-06	0.00162552	20.9415	0.014829	24.0534
genus.RuminococcaceaeUCG010.id.11367.summary.txt.gz	rs73218807	A	G	-0.166211	0.0367938	6714	6.26179e-06	0.00303018	20.4004	0.014829	24.0534
genus.RuminococcaceaeUCG010.id.11367.summary.txt.gz	rs7441445	T	C	-0.05695	0.0126502	12852	6.73514e-06	0.00157447	20.2639	0.014829	24.0534
genus.RuminococcaceaeUCG009.id.11366	rs8009993	C	G	-0.135936	0.0244857	7389	2.82961e-08	0.00415387	30.8126	0.0423122	23.2711
genus.RuminococcaceaeUCG009.id.11366.summary.txt.gz	rs1550196	A	G	0.130842	0.0262478	7389	6.20071e-07	0.00335168	24.8421	0.0423122	23.2711
genus.RuminococcaceaeUCG009.id.11366.summary.txt.gz	rs4708333	G	T	-0.084033	0.0174757	7511	1.52021e-06	0.003069	23.1161	0.0423122	23.2711
genus.RuminococcaceaeUCG009.id.11366.summary.txt.gz	rs61779334	C	G	-0.138137	0.0292072	6865	2.25014e-06	0.00324778	22.3622	0.0423122	23.2711
genus.RuminococcaceaeUCG009.id.11366.summary.txt.gz	rs4079028	T	C	0.0915623	0.019936	7480	4.37329e-06	0.0028121	21.0882	0.0423122	23.2711
genus.RuminococcaceaeUCG009.id.11366.summary.txt.gz	rs2058609	G	A	0.0816464	0.017472	7510	2.9684e-06	0.00289928	21.8311	0.0423122	23.2711
genus.RuminococcaceaeUCG009.id.11366.summary.txt.gz	rs12508214	T	C	-0.0774649	0.0168937	7511	4.53053e-06	0.00279157	21.0206	0.0423122	23.2711
genus.RuminococcaceaeUCG009.id.11366.summary.txt.gz	rs9558661	C	T	-0.0897823	0.0200739	7480	7.72759e-06	0.00266721	19.9988	0.0423122	23.2711
genus.RuminococcaceaeUCG009.id.11366.summary.txt.gz	rs758191	G	T	0.17702	0.0375113	5829	2.36893e-06	0.00380599	22.2622	0.0423122	23.2711
genus.RuminococcaceaeUCG009.id.11366.summary.txt.gz	rs2192926	G	A	-0.089048	0.0192989	7511	3.94707e-06	0.00282655	21.2847	0.0423122	23.2711
genus.RuminococcaceaeUCG009.id.11366.summary.txt.gz	rs113006825	C	T	-0.0928893	0.0208035	7165	8.00367e-06	0.00277483	19.9314	0.0423122	23.2711
genus.RuminococcaceaeUCG009.id.11366.summary.txt.gz	rs138460696	G	A	0.139274	0.0315794	6865	1.03235e-05	0.0028253	19.4449	0.0423122	23.2711
genus.RuminococcaceaeUCG009.id.11366.summary.txt.gz	rs6952765	A	G	0.0732099	0.0166777	7511	1.13512e-05	0.00255892	19.2643	0.0423122	23.2711
genus.RuminococcaceaeUCG009.id.11366.summary.txt.gz	rs78410648	G	A	0.120989	0.0277317	7510	1.28384e-05	0.00252813	19.0293	0.0423122	23.2711
genus.Lachnoclostridium.id.11308	rs6112314	C	A	-0.0561715	0.0108174	17842	2.0728e-07	0.00150899	26.961	0.0184759	22.3701
genus.Lachnoclostridium.id.11308.summary.txt.gz	rs62285313	G	A	0.0864203	0.0181565	16991	1.93848e-06	0.00133158	22.6524	0.0184759	22.3701
genus.Lachnoclostridium.id.11308.summary.txt.gz	rs78068103	G	A	0.0886199	0.0194248	17477	5.06188e-06	0.0011895	20.8113	0.0184759	22.3701
genus.Lachnoclostridium.id.11308.summary.txt.gz	rs615997	C	T	0.0511752	0.0106491	17911	1.54278e-06	0.00128771	23.0913	0.0184759	22.3701
genus.Lachnoclostridium.id.11308.summary.txt.gz	rs61915992	T	A	0.0803876	0.0172209	16773	3.04098e-06	0.00129746	21.7879	0.0184759	22.3701
genus.Lachnoclostridium.id.11308.summary.txt.gz	rs789029	T	C	-0.0641288	0.0137974	17922	3.35345e-06	0.00120393	21.6005	0.0184759	22.3701
genus.Lachnoclostridium.id.11308.summary.txt.gz	rs12566975	C	T	-0.0468097	0.0105787	17921	9.64822e-06	0.00109137	19.5776	0.0184759	22.3701
genus.Lachnoclostridium.id.11308.summary.txt.gz	rs4738679	A	G	-0.0520267	0.011404	17921	5.06389e-06	0.00116003	20.8106	0.0184759	22.3701
genus.Lachnoclostridium.id.11308.summary.txt.gz	rs1031599	T	G	-0.078627	0.0175644	17398	7.58796e-06	0.00115047	20.0367	0.0184759	22.3701
genus.Lachnoclostridium.id.11308.summary.txt.gz	rs72829893	T	G	0.117472	0.0268103	12404	1.17805e-05	0.00154538	19.1954	0.0184759	22.3701
genus.Lachnoclostridium.id.11308.summary.txt.gz	rs3821998	A	C	-0.0864066	0.0192519	17920	7.18272e-06	0.00112284	20.1417	0.0184759	22.3701
genus.Lachnoclostridium.id.11308.summary.txt.gz	rs2385421	G	A	0.0746186	0.0180734	17903	3.64917e-05	0.000951206	17.0438	0.0184759	22.3701
genus.Lachnoclostridium.id.11308.summary.txt.gz	rs1528479	A	G	-0.0497798	0.0111919	17477	8.67398e-06	0.00113068	19.781	0.0184759	22.3701
genus.Lachnoclostridium.id.11308.summary.txt.gz	rs1997204	C	T	-0.108075	0.0242022	14138	7.98841e-06	0.00140844	19.9378	0.0184759	22.3701
genus.Lachnoclostridium.id.11308.summary.txt.gz	rs62028349	C	G	0.0469989	0.0105971	17922	9.20395e-06	0.00109633	19.6677	0.0184759	22.3701
genus.Intestinibacter.id.11345	rs10805326	A	G	0.0775151	0.0139665	12303	2.85533e-08	0.00249748	30.7984	0.0288788	24.359
genus.Intestinibacter.id.11345.summary.txt.gz	rs4327025	A	G	-0.0810346	0.0154397	12303	1.53371e-07	0.002234	27.5419	0.0288788	24.359
genus.Intestinibacter.id.11345.summary.txt.gz	rs478972	C	T	-0.142681	0.0297116	10333	1.56937e-06	0.00222682	23.0566	0.0288788	24.359
genus.Intestinibacter.id.11345.summary.txt.gz	rs6875660	T	C	0.0890455	0.0193905	12293	4.38555e-06	0.00171255	21.0851	0.0288788	24.359
genus.Intestinibacter.id.11345.summary.txt.gz	rs16938435	C	T	-0.112189	0.0235439	12303	1.88779e-06	0.00184217	22.7023	0.0288788	24.359
genus.Intestinibacter.id.11345.summary.txt.gz	rs6062862	G	A	0.0924508	0.0204658	12189	6.26248e-06	0.00167136	20.4029	0.0288788	24.359
genus.Intestinibacter.id.11345.summary.txt.gz	rs118030283	A	G	-0.151829	0.0324471	8830	2.87892e-06	0.00247355	21.8907	0.0288788	24.359
genus.Intestinibacter.id.11345.summary.txt.gz	rs11109097	T	C	0.0624272	0.0138539	11886	6.60283e-06	0.0017054	20.3016	0.0288788	24.359
genus.Intestinibacter.id.11345.summary.txt.gz	rs9348442	T	C	0.099082	0.0221625	12303	7.79647e-06	0.00162194	19.9839	0.0288788	24.359
genus.Intestinibacter.id.11345.summary.txt.gz	rs447950	G	A	0.0628342	0.0136652	12303	4.2635e-06	0.00171554	21.1391	0.0288788	24.359
genus.Intestinibacter.id.11345.summary.txt.gz	rs12210583	G	T	0.155074	0.0353007	7660	1.11822e-05	0.00251299	19.293	0.0288788	24.359
genus.Intestinibacter.id.11345.summary.txt.gz	rs2702387	G	A	0.0608559	0.0132145	12291	4.12028e-06	0.00172252	21.2046	0.0288788	24.359
genus.Intestinibacter.id.11345.summary.txt.gz	rs68093214	T	C	0.0662258	0.0149877	11886	9.93124e-06	0.00163996	19.5213	0.0288788	24.359
genus.Intestinibacter.id.11345.summary.txt.gz	rs2098844	T	C	-0.0575295	0.0128416	12291	7.46613e-06	0.00163023	20.0667	0.0288788	24.359
genus.Intestinibacter.id.11345.summary.txt.gz	rs893394	A	G	0.0583322	0.0130729	11886	8.11772e-06	0.00167227	19.9066	0.0288788	24.359
genus.Hungatella.id.11306	rs34471047	G	A	-0.162871	0.03349	3950	1.15459e-06	0.00595207	23.6395	0.025291	20.4672
genus.Hungatella.id.11306.summary.txt.gz	rs72759041	T	G	-0.126025	0.0282242	3910	8.00184e-06	0.00507322	19.9272	0.025291	20.4672
genus.Hungatella.id.11306.summary.txt.gz	rs10044993	A	C	0.139547	0.0316748	4209	1.05483e-05	0.00459025	19.4002	0.025291	20.4672
genus.Hungatella.id.11306.summary.txt.gz	rs13249325	G	T	-0.100023	0.0225883	4209	9.50826e-06	0.00463693	19.5984	0.025291	20.4672
genus.Hungatella.id.11306.summary.txt.gz	rs17092615	A	G	0.152235	0.0337867	4009	6.61378e-06	0.00503854	20.2917	0.025291	20.4672
genus.RuminococcaceaeUCG011.id.11368	rs1416041	C	A	-0.182339	0.0339898	3632	8.11625e-08	0.00786121	28.7623	0.0498421	23.7563
genus.RuminococcaceaeUCG011.id.11368.summary.txt.gz	rs12724320	T	C	-0.120881	0.0249229	3632	1.23349e-06	0.00643526	23.5113	0.0498421	23.7563
genus.RuminococcaceaeUCG011.id.11368.summary.txt.gz	rs79113084	T	C	-0.152166	0.0317519	3610	1.6486e-06	0.00632166	22.9536	0.0498421	23.7563
genus.RuminococcaceaeUCG011.id.11368.summary.txt.gz	rs9729514	G	A	0.184934	0.0394616	3632	2.78035e-06	0.00601059	21.9504	0.0498421	23.7563
genus.RuminococcaceaeUCG011.id.11368.summary.txt.gz	rs2729556	T	C	-0.109097	0.0233699	3632	3.03744e-06	0.00596442	21.7808	0.0498421	23.7563
genus.RuminococcaceaeUCG011.id.11368.summary.txt.gz	rs10274562	T	C	0.110917	0.0244556	3632	5.74773e-06	0.00563177	20.5591	0.0498421	23.7563
genus.RuminococcaceaeUCG011.id.11368.summary.txt.gz	rs4490371	C	T	-0.111816	0.0248963	3610	7.07937e-06	0.00555667	20.1605	0.0498421	23.7563
genus.RuminococcaceaeUCG011.id.11368.summary.txt.gz	rs12636310	A	G	0.132725	0.0282037	3632	2.52669e-06	0.00606054	22.1339	0.0498421	23.7563
genus.RuminococcaceaeUCG004.id.11362	rs6769553	G	A	0.0849743	0.0157451	9501	6.78081e-08	0.00305624	29.1202	0.0275679	22.415
genus.RuminococcaceaeUCG004.id.11362.summary.txt.gz	rs12125734	T	G	0.133972	0.0257417	8938	1.94552e-07	0.00302133	27.0804	0.0275679	22.415
genus.RuminococcaceaeUCG004.id.11362.summary.txt.gz	rs516741	G	T	-0.0755412	0.0161951	9502	3.09463e-06	0.00228449	21.7524	0.0275679	22.415
genus.RuminococcaceaeUCG004.id.11362.summary.txt.gz	rs2248146	C	T	0.0689452	0.0153649	9502	7.21719e-06	0.00211452	20.1306	0.0275679	22.415
genus.RuminococcaceaeUCG004.id.11362.summary.txt.gz	rs10976229	G	T	0.095976	0.0214554	9116	7.70281e-06	0.00219026	20.0059	0.0275679	22.415
genus.RuminococcaceaeUCG004.id.11362.summary.txt.gz	rs7569771	G	A	-0.075914	0.0170308	9502	8.29394e-06	0.00208666	19.8647	0.0275679	22.415
genus.RuminococcaceaeUCG004.id.11362.summary.txt.gz	rs872501	A	G	0.116125	0.025946	8473	7.61866e-06	0.00235855	20.0265	0.0275679	22.415
genus.RuminococcaceaeUCG004.id.11362.summary.txt.gz	rs550351	C	A	0.078587	0.018003	9498	1.27002e-05	0.0020022	19.051	0.0275679	22.415
genus.RuminococcaceaeUCG004.id.11362.summary.txt.gz	rs3800178	T	C	-0.0804407	0.0177915	9502	6.146e-06	0.00214674	20.4379	0.0275679	22.415
genus.RuminococcaceaeUCG004.id.11362.summary.txt.gz	rs11961899	A	G	-0.0707825	0.0161381	9501	1.15433e-05	0.00202068	19.2333	0.0275679	22.415
genus.RuminococcaceaeUCG004.id.11362.summary.txt.gz	rs9818949	T	G	0.0859927	0.0188671	9116	5.16924e-06	0.00227362	20.769	0.0275679	22.415
genus.RuminococcaceaeUCG004.id.11362.summary.txt.gz	rs7123615	G	C	-0.0786157	0.0179592	9502	1.20063e-05	0.0020126	19.1582	0.0275679	22.415
genus.RuminococcaceaeUCG003.id.11361	rs73341548	G	T	-0.170045	0.0318674	6744	9.50033e-08	0.00420426	28.4648	0.0243199	11.9805
genus.RuminococcaceaeUCG003.id.11361.summary.txt.gz	rs6759615	G	A	0.102523	0.0200204	14410	3.04048e-07	0.00181653	26.2202	0.0243199	11.9805
genus.RuminococcaceaeUCG003.id.11361.summary.txt.gz	rs646327	A	G	0.0586696	0.0118369	14406	7.17811e-07	0.00170241	24.5633	0.0243199	11.9805
genus.RuminococcaceaeUCG003.id.11361.summary.txt.gz	rs11243416	C	T	-0.0925653	0.0191203	14004	1.29057e-06	0.00167081	23.4339	0.0243199	11.9805
genus.RuminococcaceaeUCG003.id.11361.summary.txt.gz	rs16959793	C	A	-0.062527	0.0131259	14412	1.90122e-06	0.00157207	22.6892	0.0243199	11.9805
genus.RuminococcaceaeUCG003.id.11361.summary.txt.gz	rs11831525	C	A	0.071227	0.0151814	14397	2.70917e-06	0.00152661	22.0092	0.0243199	11.9805
genus.RuminococcaceaeUCG003.id.11361.summary.txt.gz	rs4452755	C	A	-0.0634463	0.0134741	14406	2.49218e-06	0.00153675	22.1694	0.0243199	11.9805
genus.RuminococcaceaeUCG003.id.11361.summary.txt.gz	rs10490280	T	C	-0.0672094	0.0143309	14004	2.7346e-06	0.00156811	21.9912	0.0243199	11.9805
genus.RuminococcaceaeUCG003.id.11361.summary.txt.gz	rs4532474	A	G	0.0769231	0.017045	14412	6.39313e-06	0.00141119	20.3639	0.0243199	11.9805
genus.RuminococcaceaeUCG003.id.11361.summary.txt.gz	rs4629039	A	T	0.0553742	0.0122659	14404	6.34759e-06	0.00141291	20.3776	0.0243199	11.9805
genus.RuminococcaceaeUCG003.id.11361.summary.txt.gz	rs2523124	C	T	-0.0546625	0.0120823	14409	6.06349e-06	0.00141849	20.4652	0.0243199	11.9805
genus.RuminococcaceaeUCG003.id.11361.summary.txt.gz	rs3013089	A	G	-0.0551473	0.0120346	14408	4.59671e-06	0.00145529	20.9955	0.0243199	11.9805
genus.RuminococcaceaeUCG003.id.11361.summary.txt.gz	rs78720113	G	A	-0.115348	0.0249601	13078	3.81309e-06	0.00163035	21.3533	0.0243199	11.9805
genus.RuminococcaceaeUCG003.id.11361.summary.txt.gz	rs139730	C	G	-0.0577655	0.0130645	14004	9.79861e-06	0.0013941	19.5475	0.0243199	11.9805
genus.RuminococcaceaeUCG002.id.11360	rs77564310	C	A	-0.0713093	0.0140855	17000	4.13595e-07	0.00150537	25.6268	0.0403385	27.4402
genus.RuminococcaceaeUCG002.id.11360.summary.txt.gz	rs55793120	C	T	0.137396	0.027414	11669	5.3895e-07	0.00214802	25.1148	0.0403385	27.4402
genus.RuminococcaceaeUCG002.id.11360.summary.txt.gz	rs10927423	A	C	-0.0713617	0.0147712	17096	1.35759e-06	0.00136336	23.3371	0.0403385	27.4402
genus.RuminococcaceaeUCG002.id.11360.summary.txt.gz	rs67746927	G	C	-0.054237	0.0110357	16651	8.89283e-07	0.00144851	24.1512	0.0403385	27.4402
genus.RuminococcaceaeUCG002.id.11360.summary.txt.gz	rs116974815	A	C	-0.189731	0.0396566	5819	1.71555e-06	0.00391823	22.882	0.0403385	27.4402
genus.RuminococcaceaeUCG002.id.11360.summary.txt.gz	rs7155595	A	C	0.0569929	0.0116986	17084	1.1061e-06	0.00138733	23.7312	0.0403385	27.4402
genus.RuminococcaceaeUCG002.id.11360.summary.txt.gz	rs7120052	C	A	0.0624796	0.0135523	17097	4.02178e-06	0.00124162	21.252	0.0403385	27.4402
genus.RuminococcaceaeUCG002.id.11360.summary.txt.gz	rs10916131	T	C	-0.069333	0.0146753	17097	2.30725e-06	0.00130382	22.3179	0.0403385	27.4402
genus.RuminococcaceaeUCG002.id.11360.summary.txt.gz	rs79016051	T	C	-0.0887747	0.0189424	16937	2.77843e-06	0.00129511	21.9612	0.0403385	27.4402
genus.RuminococcaceaeUCG002.id.11360.summary.txt.gz	rs12463378	G	A	-0.0522061	0.0112086	16994	3.19825e-06	0.00127493	21.6912	0.0403385	27.4402
genus.RuminococcaceaeUCG002.id.11360.summary.txt.gz	rs62374283	C	T	-0.0581341	0.0120654	17094	1.44836e-06	0.00135626	23.2126	0.0403385	27.4402
genus.RuminococcaceaeUCG002.id.11360.summary.txt.gz	rs2265670	G	C	-0.0512404	0.0109287	17096	2.75067e-06	0.00128421	21.9805	0.0403385	27.4402
genus.RuminococcaceaeUCG002.id.11360.summary.txt.gz	rs15256	T	C	0.0732376	0.016834	17095	1.3578e-05	0.00110597	18.9253	0.0403385	27.4402
genus.RuminococcaceaeUCG002.id.11360.summary.txt.gz	rs882348	G	A	-0.0799946	0.0178618	17097	7.51595e-06	0.00117177	20.0549	0.0403385	27.4402
genus.RuminococcaceaeUCG002.id.11360.summary.txt.gz	rs72874194	C	G	-0.0770289	0.016725	16651	4.1123e-06	0.00127228	21.2092	0.0403385	27.4402
genus.RuminococcaceaeUCG002.id.11360.summary.txt.gz	rs6793778	T	C	-0.0558706	0.0125258	17094	8.17909e-06	0.00116254	19.8932	0.0403385	27.4402
genus.RuminococcaceaeUCG002.id.11360.summary.txt.gz	rs7342369	A	C	-0.0527803	0.0116023	16651	5.38731e-06	0.00124129	20.6919	0.0403385	27.4402
genus.RuminococcaceaeUCG002.id.11360.summary.txt.gz	rs10964441	A	G	-0.14906	0.034486	5346	1.54385e-05	0.00348252	18.6756	0.0403385	27.4402
genus.RuminococcaceaeUCG002.id.11360.summary.txt.gz	rs11607472	G	A	-0.0780229	0.0176325	16282	9.64636e-06	0.00120112	19.5778	0.0403385	27.4402
genus.RuminococcaceaeUCG002.id.11360.summary.txt.gz	rs7249614	G	A	-0.0492778	0.0110807	16651	8.7003e-06	0.00118635	19.7751	0.0403385	27.4402
genus.RuminococcaceaeUCG002.id.11360.summary.txt.gz	rs76847269	G	A	0.163508	0.0356151	7654	4.41175e-06	0.00274617	21.0716	0.0403385	27.4402
genus.RuminococcaceaeUCG002.id.11360.summary.txt.gz	rs6542556	G	A	0.050974	0.011406	17094	7.85699e-06	0.00116702	19.97	0.0403385	27.4402
genus.RuminococcaceaeUCG002.id.11360.summary.txt.gz	rs57079348	G	T	-0.076573	0.0172819	16372	9.38819e-06	0.00119769	19.6296	0.0403385	27.4402
genus.RuminococcaceaeUCG002.id.11360.summary.txt.gz	rs56030423	A	G	-0.0982874	0.0216344	14937	5.54326e-06	0.00137988	20.637	0.0403385	27.4402
genus.RuminococcaceaeUCG002.id.11360.summary.txt.gz	rs362417	C	G	-0.054863	0.0120984	17097	5.76759e-06	0.00120133	20.5614	0.0403385	27.4402
genus.RuminococcaceaeUCG002.id.11360.summary.txt.gz	rs113147300	G	A	-0.075842	0.0164562	16370	4.05166e-06	0.00129583	21.2377	0.0403385	27.4402
genus.LachnospiraceaeFCS020group.id.11314	rs7249113	A	G	0.0679483	0.0133496	13534	3.58218e-07	0.00191058	25.9034	0.0321007	28.0184
genus.LachnospiraceaeFCS020group.id.11314.summary.txt.gz	rs12078956	G	C	0.106101	0.0222904	13101	1.93653e-06	0.00172642	22.6535	0.0321007	28.0184
genus.LachnospiraceaeFCS020group.id.11314.summary.txt.gz	rs369444	G	C	0.125481	0.0259008	12465	1.26808e-06	0.00187942	23.4673	0.0321007	28.0184
genus.LachnospiraceaeFCS020group.id.11314.summary.txt.gz	rs72793667	G	A	-0.116881	0.0246589	12396	2.13822e-06	0.00180913	22.463	0.0321007	28.0184
genus.LachnospiraceaeFCS020group.id.11314.summary.txt.gz	rs1363769	C	T	-0.200628	0.0449372	3555	8.0204e-06	0.00557577	19.9218	0.0321007	28.0184
genus.LachnospiraceaeFCS020group.id.11314.summary.txt.gz	rs10093861	A	G	-0.0568869	0.0121152	13772	2.65952e-06	0.00159835	22.0445	0.0321007	28.0184
genus.LachnospiraceaeFCS020group.id.11314.summary.txt.gz	rs9788306	T	C	-0.062804	0.0130744	13772	1.55857e-06	0.00167265	23.071	0.0321007	28.0184
genus.LachnospiraceaeFCS020group.id.11314.summary.txt.gz	rs113859143	C	G	-0.108906	0.0242055	13238	6.81955e-06	0.00152684	20.2401	0.0321007	28.0184
genus.LachnospiraceaeFCS020group.id.11314.summary.txt.gz	rs9919338	C	G	-0.0553339	0.0120621	13768	4.48776e-06	0.00152616	21.0413	0.0321007	28.0184
genus.LachnospiraceaeFCS020group.id.11314.summary.txt.gz	rs35035870	C	T	-0.190615	0.0414403	5642	4.22979e-06	0.00373604	21.1503	0.0321007	28.0184
genus.LachnospiraceaeFCS020group.id.11314.summary.txt.gz	rs2862811	C	T	0.0564927	0.0121736	13772	3.47413e-06	0.00156125	21.532	0.0321007	28.0184
genus.LachnospiraceaeFCS020group.id.11314.summary.txt.gz	rs1254846	A	G	0.105963	0.0232501	13172	5.17638e-06	0.00157441	20.7677	0.0321007	28.0184
genus.LachnospiraceaeFCS020group.id.11314.summary.txt.gz	rs4452603	G	T	0.0604208	0.0135965	13487	8.83564e-06	0.00146208	19.745	0.0321007	28.0184
genus.LachnospiraceaeFCS020group.id.11314.summary.txt.gz	rs2322265	T	C	-0.0666305	0.0141577	13772	2.52224e-06	0.00160572	22.1463	0.0321007	28.0184
genus.LachnospiraceaeFCS020group.id.11314.summary.txt.gz	rs3999074	T	G	-0.0550587	0.0121847	13772	6.22265e-06	0.00148041	20.4155	0.0321007	28.0184
genus.LachnospiraceaeFCS020group.id.11314.summary.txt.gz	rs10030408	G	A	0.0549224	0.0122608	13767	7.4816e-06	0.00145542	20.0631	0.0321007	28.0184
genus.Howardella.id.2000	rs901099	G	T	-0.12718	0.0250924	3647	4.01032e-07	0.0069947	25.6753	0.0652247	23.0577
genus.Howardella.id.2000.summary.txt.gz	rs1484873	G	A	-0.227831	0.046335	3608	8.78627e-07	0.00665642	24.1639	0.0652247	23.0577
genus.Howardella.id.2000.summary.txt.gz	rs17167098	A	G	-0.169366	0.0352068	3586	1.5048e-06	0.00641201	23.1289	0.0652247	23.0577
genus.Howardella.id.2000.summary.txt.gz	rs609430	G	T	-0.112045	0.0239328	3798	2.8455e-06	0.00573782	21.9065	0.0652247	23.0577
genus.Howardella.id.2000.summary.txt.gz	rs36081916	C	T	-0.18123	0.0402987	3216	6.88676e-06	0.00624939	20.2119	0.0652247	23.0577
genus.Howardella.id.2000.summary.txt.gz	rs12452946	G	A	-0.105833	0.0228941	3800	3.78728e-06	0.00559213	21.3584	0.0652247	23.0577
genus.Howardella.id.2000.summary.txt.gz	rs61771805	T	A	-0.136779	0.0296811	3612	4.06026e-06	0.00584498	21.2244	0.0652247	23.0577
genus.Howardella.id.2000.summary.txt.gz	rs672217	A	G	0.164146	0.0349993	3611	2.73239e-06	0.00605447	21.9837	0.0652247	23.0577
genus.Howardella.id.2000.summary.txt.gz	rs3791893	G	A	0.147035	0.034023	3795	1.54871e-05	0.00489727	18.6668	0.0652247	23.0577
genus.Howardella.id.2000.summary.txt.gz	rs10048062	T	C	-0.147352	0.0336531	3800	1.19466e-05	0.00501988	19.1617	0.0652247	23.0577
genus.Howardella.id.2000.summary.txt.gz	rs2154047	A	C	-0.192557	0.0420093	3623	4.56879e-06	0.00576564	20.9985	0.0652247	23.0577
genus.Holdemania.id.2157	rs1867876	C	T	0.0842919	0.0162192	9109	2.02478e-07	0.00295636	27.0034	0.0497256	26.4255
genus.Holdemania.id.2157.summary.txt.gz	rs9500080	T	C	0.0926764	0.0178886	9106	2.20998e-07	0.00293886	26.8343	0.0497256	26.4255
genus.Holdemania.id.2157.summary.txt.gz	rs6133067	C	T	0.0910829	0.0178561	8863	3.37966e-07	0.00292716	26.0137	0.0497256	26.4255
genus.Holdemania.id.2157.summary.txt.gz	rs150096134	A	T	0.162139	0.0332089	6906	1.04804e-06	0.00343988	23.8309	0.0497256	26.4255
genus.Holdemania.id.2157.summary.txt.gz	rs41438744	G	C	-0.12487	0.0270129	8839	3.78931e-06	0.0024117	21.3637	0.0497256	26.4255
genus.Holdemania.id.2157.summary.txt.gz	rs77293403	G	A	0.164556	0.0341775	7585	1.47374e-06	0.00304698	23.1758	0.0497256	26.4255
genus.Holdemania.id.2157.summary.txt.gz	rs80149660	T	C	-0.232987	0.0519183	3283	7.2038e-06	0.00609673	20.1261	0.0497256	26.4255
genus.Holdemania.id.2157.summary.txt.gz	rs116500994	T	G	-0.13755	0.0293386	8432	2.75378e-06	0.00260006	21.9757	0.0497256	26.4255
genus.Holdemania.id.2157.summary.txt.gz	rs55888180	G	C	0.128671	0.0282795	8464	5.36511e-06	0.00243996	20.6974	0.0497256	26.4255
genus.Holdemania.id.2157.summary.txt.gz	rs4146507	T	C	0.079488	0.0177002	9108	7.0959e-06	0.00220934	20.1628	0.0497256	26.4255
genus.Holdemania.id.2157.summary.txt.gz	rs111745969	G	A	0.120677	0.0265781	8233	5.61309e-06	0.00249779	20.6108	0.0497256	26.4255
genus.Holdemania.id.2157.summary.txt.gz	rs113593397	G	A	-0.128935	0.0282526	8296	5.02749e-06	0.00250417	20.8218	0.0497256	26.4255
genus.Holdemania.id.2157.summary.txt.gz	rs10885477	C	T	-0.135137	0.0301894	8690	7.59521e-06	0.00230047	20.0325	0.0497256	26.4255
genus.Holdemania.id.2157.summary.txt.gz	rs9529719	C	T	0.074038	0.0160494	9107	3.96668e-06	0.00233131	21.2762	0.0497256	26.4255
genus.Holdemania.id.2157.summary.txt.gz	rs967319	C	T	0.0788638	0.0176744	9108	8.11841e-06	0.0021812	19.9054	0.0497256	26.4255
genus.Holdemania.id.2157.summary.txt.gz	rs12701617	G	A	-0.0660617	0.0149427	9106	9.82408e-06	0.00214183	19.541	0.0497256	26.4255
genus.Holdemania.id.2157.summary.txt.gz	rs73139538	A	G	-0.148594	0.0327469	8095	5.68881e-06	0.00253711	20.5851	0.0497256	26.4255
genus.Holdemania.id.2157.summary.txt.gz	rs4636956	G	A	-0.0665866	0.0149839	9103	8.83555e-06	0.0021647	19.7436	0.0497256	26.4255
genus.RuminococcaceaeNK4A214group.id.11358	rs5994253	G	A	-0.0811302	0.0157621	15288	2.6444e-07	0.00172996	26.4899	0.0260223	25.5002
genus.RuminococcaceaeNK4A214group.id.11358.summary.txt.gz	rs136761	A	G	-0.0587521	0.0119155	14822	8.19182e-07	0.00163759	24.3089	0.0260223	25.5002
genus.RuminococcaceaeNK4A214group.id.11358.summary.txt.gz	rs11586410	A	G	-0.0863422	0.0169937	14822	3.7577e-07	0.00173864	25.8114	0.0260223	25.5002
genus.RuminococcaceaeNK4A214group.id.11358.summary.txt.gz	rs34576931	C	G	-0.0873312	0.0194886	14678	7.42442e-06	0.00136621	20.0779	0.0260223	25.5002
genus.RuminococcaceaeNK4A214group.id.11358.summary.txt.gz	rs114244418	G	C	-0.175266	0.0372779	7123	2.5812e-06	0.00309374	22.0989	0.0260223	25.5002
genus.RuminococcaceaeNK4A214group.id.11358.summary.txt.gz	rs4814689	T	C	-0.1083	0.0230708	14009	2.67585e-06	0.00157052	22.0329	0.0260223	25.5002
genus.RuminococcaceaeNK4A214group.id.11358.summary.txt.gz	rs73158814	G	C	-0.109257	0.0227458	13077	1.55996e-06	0.00176126	23.0691	0.0260223	25.5002
genus.RuminococcaceaeNK4A214group.id.11358.summary.txt.gz	rs12731	G	A	-0.0527684	0.0115053	15288	4.50892e-06	0.00137405	21.0326	0.0260223	25.5002
genus.RuminococcaceaeNK4A214group.id.11358.summary.txt.gz	rs7573569	C	T	0.107739	0.0233638	14822	4.00079e-06	0.0014326	21.2616	0.0260223	25.5002
genus.RuminococcaceaeNK4A214group.id.11358.summary.txt.gz	rs147475196	G	A	-0.133769	0.0295196	9917	5.85611e-06	0.00206637	20.5305	0.0260223	25.5002
genus.RuminococcaceaeNK4A214group.id.11358.summary.txt.gz	rs62027366	C	T	0.0615389	0.0137612	14822	7.75199e-06	0.0013474	19.9954	0.0260223	25.5002
genus.RuminococcaceaeNK4A214group.id.11358.summary.txt.gz	rs12642039	C	T	-0.0553003	0.0119397	15276	3.62826e-06	0.00140232	21.449	0.0260223	25.5002
genus.RuminococcaceaeNK4A214group.id.11358.summary.txt.gz	rs35559912	C	T	-0.0925071	0.0203674	13976	5.57434e-06	0.00147386	20.6261	0.0260223	25.5002
genus.RuminococcaceaeNK4A214group.id.11358.summary.txt.gz	rs13087692	G	T	0.0574623	0.012594	15288	5.05025e-06	0.00135988	20.8154	0.0260223	25.5002
genus.RuminococcaceaeNK4A214group.id.11358.summary.txt.gz	rs6681678	T	C	-0.100174	0.024	13031	2.99404e-05	0.00133515	17.4189	0.0260223	25.5002
genus.RuminococcaceaeNK4A214group.id.11358.summary.txt.gz	rs11241747	T	C	0.0533858	0.0120035	14822	8.68605e-06	0.00133276	19.7779	0.0260223	25.5002
genus.Ruminiclostridium9.id.11357	rs57665991	G	C	-0.0641507	0.0123339	16725	1.98021e-07	0.00161487	27.0491	0.0197201	22.4088
genus.Ruminiclostridium9.id.11357.summary.txt.gz	rs12040548	T	G	0.0570422	0.0122359	16721	3.13347e-06	0.00129806	21.7304	0.0197201	22.4088
genus.Ruminiclostridium9.id.11357.summary.txt.gz	rs115044523	A	G	-0.0980026	0.0202616	16107	1.31912e-06	0.00145038	23.3922	0.0197201	22.4088
genus.Ruminiclostridium9.id.11357.summary.txt.gz	rs12419854	A	T	-0.0727975	0.0155594	16027	2.88736e-06	0.00136396	21.8873	0.0197201	22.4088
genus.Ruminiclostridium9.id.11357.summary.txt.gz	rs6082461	C	A	0.0586425	0.0131004	16650	7.59162e-06	0.00120204	20.0357	0.0197201	22.4088
genus.Ruminiclostridium9.id.11357.summary.txt.gz	rs113048721	G	C	0.0600735	0.0132737	16719	6.01839e-06	0.00122359	20.4799	0.0197201	22.4088
genus.Ruminiclostridium9.id.11357.summary.txt.gz	rs918449	G	A	-0.0950908	0.0197177	16725	1.41687e-06	0.00138866	23.2548	0.0197201	22.4088
genus.Ruminiclostridium9.id.11357.summary.txt.gz	rs73592673	T	A	-0.081629	0.0169515	15493	1.46865e-06	0.00149448	23.1856	0.0197201	22.4088
genus.Ruminiclostridium9.id.11357.summary.txt.gz	rs79082720	G	C	0.0928576	0.0204871	16094	5.82943e-06	0.00127484	20.5409	0.0197201	22.4088
genus.Ruminiclostridium9.id.11357.summary.txt.gz	rs74303178	C	T	0.0532742	0.0119274	16706	7.94909e-06	0.00119276	19.9477	0.0197201	22.4088
genus.Ruminiclostridium9.id.11357.summary.txt.gz	rs13033315	A	T	0.0511195	0.0111418	16724	4.47319e-06	0.00125712	21.0481	0.0197201	22.4088
genus.Ruminiclostridium9.id.11357.summary.txt.gz	rs9809789	T	C	-0.0717454	0.0159673	16025	7.01398e-06	0.00125828	20.1869	0.0197201	22.4088
genus.Ruminiclostridium9.id.11357.summary.txt.gz	rs9522712	C	T	0.0699728	0.0154939	16725	6.29747e-06	0.00121798	20.3932	0.0197201	22.4088
genus.Ruminiclostridium9.id.11357.summary.txt.gz	rs78191726	C	T	0.0944998	0.0210206	16039	6.93796e-06	0.00125848	20.2077	0.0197201	22.4088
genus.Ruminiclostridium9.id.11357.summary.txt.gz	rs7137760	T	C	0.050797	0.0112182	16722	5.95234e-06	0.00122464	20.501	0.0197201	22.4088
genus.Ruminiclostridium6.id.11356	rs1756364	T	G	0.0999189	0.0197169	12933	4.02671e-07	0.0019818	25.6775	0.0343653	27.0367
genus.Ruminiclostridium6.id.11356.summary.txt.gz	rs71414120	G	T	0.200894	0.0406434	5567	7.699e-07	0.0043695	24.423	0.0343653	27.0367
genus.Ruminiclostridium6.id.11356.summary.txt.gz	rs61060922	G	T	0.15913	0.0322283	8955	7.91022e-07	0.00271506	24.3741	0.0343653	27.0367
genus.Ruminiclostridium6.id.11356.summary.txt.gz	rs79968172	A	G	0.11614	0.0243083	12802	1.77252e-06	0.00177991	22.8235	0.0343653	27.0367
genus.Ruminiclostridium6.id.11356.summary.txt.gz	rs11992182	C	A	0.0625299	0.0137876	13381	5.75375e-06	0.00153478	20.5653	0.0343653	27.0367
genus.Ruminiclostridium6.id.11356.summary.txt.gz	rs12362316	G	A	0.0743588	0.0154466	13381	1.47993e-06	0.00172886	23.1704	0.0343653	27.0367
genus.Ruminiclostridium6.id.11356.summary.txt.gz	rs72991535	G	T	0.135604	0.0295174	9642	4.34775e-06	0.00218409	21.1007	0.0343653	27.0367
genus.Ruminiclostridium6.id.11356.summary.txt.gz	rs9555756	C	A	-0.0804138	0.0176692	13369	5.33725e-06	0.00154688	20.7092	0.0343653	27.0367
genus.Ruminiclostridium6.id.11356.summary.txt.gz	rs792058	A	G	0.0554234	0.0125423	12933	9.91992e-06	0.00150757	19.5238	0.0343653	27.0367
genus.Ruminiclostridium6.id.11356.summary.txt.gz	rs10829821	C	T	-0.097606	0.0216072	12802	6.26391e-06	0.00159142	20.4026	0.0343653	27.0367
genus.Ruminiclostridium6.id.11356.summary.txt.gz	rs589368	A	G	-0.146727	0.0330138	6880	8.8139e-06	0.00286281	19.7469	0.0343653	27.0367
genus.Ruminiclostridium6.id.11356.summary.txt.gz	rs67479537	C	T	0.118994	0.026487	11613	7.03758e-06	0.00173495	20.1795	0.0343653	27.0367
genus.Ruminiclostridium6.id.11356.summary.txt.gz	rs1871858	G	C	-0.105422	0.0237274	12818	8.87042e-06	0.00153769	19.7374	0.0343653	27.0367
genus.Ruminiclostridium6.id.11356.summary.txt.gz	rs116969552	G	A	-0.166823	0.0376681	6824	9.47796e-06	0.00286601	19.6081	0.0343653	27.0367
genus.Ruminiclostridium6.id.11356.summary.txt.gz	rs2548459	T	C	0.0554866	0.0122755	13377	6.18033e-06	0.00152503	20.4285	0.0343653	27.0367
genus.Ruminiclostridium6.id.11356.summary.txt.gz	rs56212330	G	A	0.0587451	0.0132078	13378	8.6771e-06	0.00147655	19.7796	0.0343653	27.0367
genus.Ruminiclostridium6.id.11356.summary.txt.gz	rs35362464	A	C	0.0720077	0.0165387	13308	1.33737e-05	0.00142241	18.9536	0.0343653	27.0367
genus.Ruminiclostridium5.id.11355	rs243585	G	C	-0.0585939	0.0121017	16906	1.2867e-06	0.00138475	23.4402	0.0226664	26.1142
genus.Ruminiclostridium5.id.11355.summary.txt.gz	rs2286384	C	G	-0.0518814	0.0107482	17394	1.38623e-06	0.00133773	23.297	0.0226664	26.1142
genus.Ruminiclostridium5.id.11355.summary.txt.gz	rs79968837	G	A	-0.0950311	0.0193507	16602	9.06234e-07	0.00145059	24.1148	0.0226664	26.1142
genus.Ruminiclostridium5.id.11355.summary.txt.gz	rs2482038	A	C	0.0518991	0.0108777	17396	1.83172e-06	0.00130686	22.7613	0.0226664	26.1142
genus.Ruminiclostridium5.id.11355.summary.txt.gz	rs113753996	C	T	0.0820689	0.0174463	16680	2.54991e-06	0.00132489	22.1259	0.0226664	26.1142
genus.Ruminiclostridium5.id.11355.summary.txt.gz	rs1492620	C	T	-0.0830505	0.0180073	17397	3.98724e-06	0.00122119	21.2685	0.0226664	26.1142
genus.Ruminiclostridium5.id.11355.summary.txt.gz	rs2791343	C	T	0.051717	0.0113369	17392	5.07074e-06	0.00119512	20.808	0.0226664	26.1142
genus.Ruminiclostridium5.id.11355.summary.txt.gz	rs10827477	G	A	-0.0547387	0.0115163	17391	2.00294e-06	0.00129739	22.5896	0.0226664	26.1142
genus.Ruminiclostridium5.id.11355.summary.txt.gz	rs6121460	A	G	0.0932955	0.0199206	17318	2.82197e-06	0.00126494	21.9314	0.0226664	26.1142
genus.Ruminiclostridium5.id.11355.summary.txt.gz	rs2801960	G	C	0.0520975	0.0115111	17387	6.01561e-06	0.00117669	20.4809	0.0226664	26.1142
genus.Ruminiclostridium5.id.11355.summary.txt.gz	rs8053158	G	A	-0.0740543	0.0159151	17397	3.27004e-06	0.00124299	21.6487	0.0226664	26.1142
genus.Ruminiclostridium5.id.11355.summary.txt.gz	rs1223978	C	T	0.0484169	0.0108254	17381	7.7304e-06	0.00114956	20.0011	0.0226664	26.1142
genus.Ruminiclostridium5.id.11355.summary.txt.gz	rs73002572	C	G	0.181548	0.0414078	3761	1.16319e-05	0.00508508	19.2125	0.0226664	26.1142
genus.Ruminiclostridium5.id.11355.summary.txt.gz	rs2833828	A	G	0.0489617	0.0108702	17397	6.66208e-06	0.00116481	20.2856	0.0226664	26.1142
genus.Ruminiclostridium5.id.11355.summary.txt.gz	rs4955951	G	A	-0.0713749	0.0165826	17397	1.67593e-05	0.00106377	18.524	0.0226664	26.1142
genus.Romboutsia.id.11347	rs61841503	A	G	0.092888	0.0171454	13568	6.03841e-08	0.00215859	29.3467	0.0288882	28.7978
genus.Romboutsia.id.11347.summary.txt.gz	rs10279978	G	A	-0.0622202	0.0127675	14143	1.09741e-06	0.0016764	23.7458	0.0288882	28.7978
genus.Romboutsia.id.11347.summary.txt.gz	rs16843578	T	C	-0.0875276	0.0196779	14186	8.6664e-06	0.00139274	19.7821	0.0288882	28.7978
genus.Romboutsia.id.11347.summary.txt.gz	rs77702691	G	A	-0.094406	0.0208544	12487	5.98552e-06	0.00163844	20.4895	0.0288882	28.7978
genus.Romboutsia.id.11347.summary.txt.gz	rs75987356	A	G	-0.129578	0.0280454	10466	3.83186e-06	0.00203552	21.3431	0.0288882	28.7978
genus.Romboutsia.id.11347.summary.txt.gz	rs75200530	G	T	-0.190644	0.0421065	5246	5.96371e-06	0.00389249	20.492	0.0288882	28.7978
genus.Romboutsia.id.11347.summary.txt.gz	rs9567264	T	C	0.0580018	0.0127495	14180	5.38118e-06	0.00145743	20.6937	0.0288882	28.7978
genus.Romboutsia.id.11347.summary.txt.gz	rs34302036	G	A	0.0550261	0.0120835	14185	5.26772e-06	0.00145979	20.7345	0.0288882	28.7978
genus.Romboutsia.id.11347.summary.txt.gz	rs7109293	G	A	0.0919112	0.0205738	14141	7.91829e-06	0.00140933	19.9547	0.0288882	28.7978
genus.Romboutsia.id.11347.summary.txt.gz	rs114398731	C	G	-0.131039	0.0293815	10326	8.20003e-06	0.00192257	19.8868	0.0288882	28.7978
genus.Romboutsia.id.11347.summary.txt.gz	rs28603357	C	T	-0.214911	0.0474739	3693	5.98477e-06	0.00551854	20.482	0.0288882	28.7978
genus.Romboutsia.id.11347.summary.txt.gz	rs11221428	C	T	-0.0726779	0.0158263	14187	4.38563e-06	0.00148426	21.0855	0.0288882	28.7978
genus.Romboutsia.id.11347.summary.txt.gz	rs9389266	G	T	0.0722815	0.0162353	14187	8.50312e-06	0.00139519	19.8185	0.0288882	28.7978
genus.Romboutsia.id.11347.summary.txt.gz	rs62504452	G	A	-0.0710048	0.0156654	14178	5.8268e-06	0.00144693	20.5414	0.0288882	28.7978
genus.Prevotella9.id.11183	rs111509883	C	T	0.171131	0.0347624	6960	8.52865e-07	0.0034699	24.2276	0.0497186	19.1105
genus.Prevotella9.id.11183.summary.txt.gz	rs2683313	G	A	-0.0724576	0.0151603	10260	1.75788e-06	0.00222147	22.8386	0.0497186	19.1105
genus.Prevotella9.id.11183.summary.txt.gz	rs117271932	G	A	0.208089	0.0440393	4878	2.30039e-06	0.00455608	22.3171	0.0497186	19.1105
genus.Prevotella9.id.11183.summary.txt.gz	rs10512344	G	C	0.247373	0.0544087	3063	5.45269e-06	0.00670347	20.6578	0.0497186	19.1105
genus.Prevotella9.id.11183.summary.txt.gz	rs9428102	G	A	-0.0778845	0.0176068	10264	9.70957e-06	0.00190281	19.5639	0.0497186	19.1105
genus.Prevotella9.id.11183.summary.txt.gz	rs746764	C	T	-0.0915772	0.0193245	9385	2.14862e-06	0.00238719	22.4526	0.0497186	19.1105
genus.Prevotella9.id.11183.summary.txt.gz	rs16966465	C	G	0.0743348	0.0165291	10261	6.88478e-06	0.00196718	20.221	0.0497186	19.1105
genus.Prevotella9.id.11183.summary.txt.gz	rs2104588	C	T	0.105558	0.023773	9268	8.98487e-06	0.0021228	19.7117	0.0497186	19.1105
genus.Prevotella9.id.11183.summary.txt.gz	rs11199734	T	A	0.0770209	0.0169462	10263	5.493e-06	0.00200874	20.6532	0.0497186	19.1105
genus.Prevotella9.id.11183.summary.txt.gz	rs7232121	C	G	0.0671292	0.014423	9790	3.25038e-06	0.00220786	21.6583	0.0497186	19.1105
genus.Prevotella9.id.11183.summary.txt.gz	rs11685699	T	C	-0.141357	0.0295665	8342	1.74423e-06	0.00273262	22.8525	0.0497186	19.1105
genus.Prevotella9.id.11183.summary.txt.gz	rs9613013	A	G	0.0917591	0.0202697	9790	5.98505e-06	0.00208888	20.4888	0.0497186	19.1105
genus.Prevotella9.id.11183.summary.txt.gz	rs2495052	G	A	0.0838978	0.0188523	9790	8.57634e-06	0.00201889	19.8008	0.0497186	19.1105
genus.Prevotella9.id.11183.summary.txt.gz	rs72815774	C	T	-0.176186	0.0393068	5728	7.38334e-06	0.00349529	20.0842	0.0497186	19.1105
genus.Prevotella9.id.11183.summary.txt.gz	rs4968431	T	G	0.0640113	0.0144162	10271	8.9865e-06	0.00191586	19.7118	0.0497186	19.1105
genus.Prevotella9.id.11183.summary.txt.gz	rs7976209	C	T	-0.0870786	0.0197951	10263	1.08747e-05	0.00188199	19.3475	0.0497186	19.1105
genus.Prevotella9.id.11183.summary.txt.gz	rs12648235	C	T	0.0785902	0.0177676	10271	9.72305e-06	0.00190126	19.5613	0.0497186	19.1105
genus.Prevotella9.id.11183.summary.txt.gz	rs1304512	A	G	0.0761593	0.0165885	9790	4.40923e-06	0.00214841	21.0739	0.0497186	19.1105
genus.Prevotella9.id.11183.summary.txt.gz	rs7237249	T	C	-0.0823764	0.0182126	10271	6.09559e-06	0.00198786	20.454	0.0497186	19.1105
genus.Peptococcus.id.2037	rs57905414	A	T	0.184818	0.0322855	5483	1.03753e-08	0.00594108	32.7577	0.0676802	24.7997
genus.Peptococcus.id.2037.summary.txt.gz	rs77681628	T	C	0.200307	0.0387328	4842	2.32198e-07	0.00549312	26.7336	0.0676802	24.7997
genus.Peptococcus.id.2037.summary.txt.gz	rs10031059	C	T	-0.121167	0.0225844	5526	8.09252e-08	0.0051818	28.7734	0.0676802	24.7997
genus.Peptococcus.id.2037.summary.txt.gz	rs62424012	A	G	0.137164	0.0292136	5656	2.66331e-06	0.0038825	22.0372	0.0676802	24.7997
genus.Peptococcus.id.2037.summary.txt.gz	rs413827	A	G	0.110229	0.0237523	5482	3.47093e-06	0.00391328	21.529	0.0676802	24.7997
genus.Peptococcus.id.2037.summary.txt.gz	rs2054133	A	G	0.0895433	0.0188332	5657	1.98884e-06	0.00398017	22.5978	0.0676802	24.7997
genus.Peptococcus.id.2037.summary.txt.gz	rs7033353	G	T	0.090152	0.018995	5657	2.07388e-06	0.00396606	22.5174	0.0676802	24.7997
genus.Peptococcus.id.2037.summary.txt.gz	rs5770862	C	T	0.162018	0.0356813	5431	5.60708e-06	0.00378197	20.6103	0.0676802	24.7997
genus.Peptococcus.id.2037.summary.txt.gz	rs34282744	C	G	0.191797	0.0399832	5257	1.61104e-06	0.00435807	23.0019	0.0676802	24.7997
genus.Peptococcus.id.2037.summary.txt.gz	rs11001948	A	C	-0.191013	0.038102	5607	5.35342e-07	0.00446227	25.1231	0.0676802	24.7997
genus.Peptococcus.id.2037.summary.txt.gz	rs72850165	C	T	-0.134304	0.0300423	5627	7.8039e-06	0.00353911	19.9782	0.0676802	24.7997
genus.Peptococcus.id.2037.summary.txt.gz	rs11030569	T	A	-0.17402	0.0374133	5329	3.29872e-06	0.00404335	21.6263	0.0676802	24.7997
genus.Peptococcus.id.2037.summary.txt.gz	rs7766680	C	G	0.0976832	0.0214155	5655	5.08301e-06	0.00366569	20.7984	0.0676802	24.7997
genus.Peptococcus.id.2037.summary.txt.gz	rs74592222	A	G	0.137957	0.0302965	5329	5.27445e-06	0.00387588	20.7272	0.0676802	24.7997
genus.Peptococcus.id.2037.summary.txt.gz	rs36121075	G	A	-0.14067	0.030628	5301	4.37213e-06	0.00396355	21.0864	0.0676802	24.7997
genus.Peptococcus.id.2037.summary.txt.gz	rs12069354	T	C	0.16763	0.03795	5352	1.00026e-05	0.0036323	19.5036	0.0676802	24.7997
genus.Roseburia.id.2012	rs2034589	C	G	0.0629765	0.0123489	17846	3.40079e-07	0.00145521	26.0047	0.0243587	26.1829
genus.Roseburia.id.2012.summary.txt.gz	rs116270582	A	T	-0.153844	0.0329324	9099	2.98999e-06	0.00239265	21.8182	0.0243587	26.1829
genus.Roseburia.id.2012.summary.txt.gz	rs2160994	C	T	0.0550687	0.0112481	17444	9.78986e-07	0.00137217	23.9663	0.0243587	26.1829
genus.Roseburia.id.2012.summary.txt.gz	rs16910295	C	T	-0.0980434	0.020957	16648	2.89237e-06	0.00131295	21.884	0.0243587	26.1829
genus.Roseburia.id.2012.summary.txt.gz	rs12740451	C	T	0.0697527	0.0153607	17837	5.59944e-06	0.00115471	20.6181	0.0243587	26.1829
genus.Roseburia.id.2012.summary.txt.gz	rs6445851	A	G	-0.0497336	0.0108158	17851	4.26107e-06	0.00118305	21.1413	0.0243587	26.1829
genus.Roseburia.id.2012.summary.txt.gz	rs9300744	T	C	-0.0588452	0.0126228	17854	3.13425e-06	0.00121576	21.7301	0.0243587	26.1829
genus.Roseburia.id.2012.summary.txt.gz	rs2943022	C	T	0.0493786	0.0106763	17854	3.74513e-06	0.00119668	21.3887	0.0243587	26.1829
genus.Roseburia.id.2012.summary.txt.gz	rs6930661	T	C	-0.0961587	0.0204975	16945	2.71544e-06	0.00129709	22.0052	0.0243587	26.1829
genus.Roseburia.id.2012.summary.txt.gz	rs4748237	C	G	0.0488326	0.0106404	17851	4.44637e-06	0.00117849	21.0597	0.0243587	26.1829
genus.Roseburia.id.2012.summary.txt.gz	rs147990086	G	A	-0.0578936	0.01324	17840	1.22758e-05	0.0010706	19.1178	0.0243587	26.1829
genus.Roseburia.id.2012.summary.txt.gz	rs329182	C	T	0.0690327	0.0152884	17854	6.32082e-06	0.00114065	20.3862	0.0243587	26.1829
genus.Roseburia.id.2012.summary.txt.gz	rs302266	C	T	-0.0777312	0.0172985	17056	7.00572e-06	0.00118245	20.1893	0.0243587	26.1829
genus.Roseburia.id.2012.summary.txt.gz	rs75326254	T	C	-0.104628	0.0230897	15893	5.86046e-06	0.0012903	20.5307	0.0243587	26.1829
genus.Roseburia.id.2012.summary.txt.gz	rs55858165	C	A	0.179284	0.0404954	5447	9.54304e-06	0.00358555	19.5936	0.0243587	26.1829
genus.Roseburia.id.2012.summary.txt.gz	rs57466170	T	C	0.0741405	0.0171601	17333	1.55663e-05	0.0010758	18.6647	0.0243587	26.1829
genus.Roseburia.id.2012.summary.txt.gz	rs78753150	C	A	0.0968739	0.0214067	16303	6.02803e-06	0.00125459	20.4768	0.0243587	26.1829
genus.Prevotella7.id.11182	rs385483	G	A	0.137033	0.0291906	3318	2.67332e-06	0.00659807	22.0245	0.0728248	21.6326
genus.Prevotella7.id.11182.summary.txt.gz	rs57404562	A	C	0.155486	0.0316057	3487	8.67337e-07	0.00689285	24.1883	0.0728248	21.6326
genus.Prevotella7.id.11182.summary.txt.gz	rs9959718	A	G	0.133012	0.0275361	3489	1.36222e-06	0.00664324	23.3199	0.0728248	21.6326
genus.Prevotella7.id.11182.summary.txt.gz	rs9608249	G	A	-0.158213	0.0336317	3482	2.54749e-06	0.00631551	22.1176	0.0728248	21.6326
genus.Prevotella7.id.11182.summary.txt.gz	rs2240542	T	C	0.12085	0.0261776	3489	3.902e-06	0.00607137	21.3002	0.0728248	21.6326
genus.Prevotella7.id.11182.summary.txt.gz	rs2918132	T	C	-0.114648	0.0254916	3318	6.8756e-06	0.00605937	20.2153	0.0728248	21.6326
genus.Prevotella7.id.11182.summary.txt.gz	rs16937247	C	G	0.146098	0.0351529	3486	3.23775e-05	0.0049305	17.263	0.0728248	21.6326
genus.Prevotella7.id.11182.summary.txt.gz	rs118038478	G	A	0.205676	0.0468917	3295	1.15358e-05	0.00580483	19.2269	0.0728248	21.6326
genus.Prevotella7.id.11182.summary.txt.gz	rs12124567	G	A	-0.121281	0.0275017	3283	1.03394e-05	0.00588887	19.4358	0.0728248	21.6326
genus.Prevotella7.id.11182.summary.txt.gz	rs12195431	C	T	0.196528	0.0442322	3489	8.8674e-06	0.00562626	19.7298	0.0728248	21.6326
genus.Prevotella7.id.11182.summary.txt.gz	rs9426434	C	T	-0.123657	0.0278514	3318	9.00071e-06	0.00590601	19.7007	0.0728248	21.6326
genus.Prevotella7.id.11182.summary.txt.gz	rs11035469	G	A	-0.144165	0.0311897	3488	3.79671e-06	0.00608795	21.3526	0.0728248	21.6326
genus.Phascolarctobacterium.id.2168	rs75882962	C	T	0.0968661	0.0190575	10710	3.71851e-07	0.00240644	25.8303	0.0253711	23.2049
genus.Phascolarctobacterium.id.2168.summary.txt.gz	rs56157888	C	A	0.0954864	0.0193976	10031	8.54111e-07	0.00240987	24.227	0.0253711	23.2049
genus.Phascolarctobacterium.id.2168.summary.txt.gz	rs56069061	A	G	-0.111306	0.0230694	11007	1.4013e-06	0.00211045	23.2746	0.0253711	23.2049
genus.Phascolarctobacterium.id.2168.summary.txt.gz	rs74540770	A	G	-0.121014	0.0258621	9403	2.87965e-06	0.00232312	21.8905	0.0253711	23.2049
genus.Phascolarctobacterium.id.2168.summary.txt.gz	rs76124218	G	C	-0.159361	0.0344532	7314	3.73817e-06	0.00291663	21.3888	0.0253711	23.2049
genus.Phascolarctobacterium.id.2168.summary.txt.gz	rs6427992	C	G	-0.0652458	0.0137508	11113	2.08649e-06	0.00202179	22.5097	0.0253711	23.2049
genus.Phascolarctobacterium.id.2168.summary.txt.gz	rs12618201	G	A	0.0641657	0.0138202	11113	3.4356e-06	0.001936	21.5526	0.0253711	23.2049
genus.Phascolarctobacterium.id.2168.summary.txt.gz	rs1264476	G	T	0.0767335	0.0166041	11104	3.81255e-06	0.00191966	21.353	0.0253711	23.2049
genus.Phascolarctobacterium.id.2168.summary.txt.gz	rs28525131	A	G	-0.118657	0.0269048	10457	1.03249e-05	0.00185658	19.4466	0.0253711	23.2049
genus.Phascolarctobacterium.id.2168.summary.txt.gz	rs7982713	A	G	0.0726922	0.0163201	10710	8.42252e-06	0.001849	19.8358	0.0253711	23.2049
genus.Phascolarctobacterium.id.2168.summary.txt.gz	rs11929846	C	T	-0.0697199	0.0157969	11114	1.01707e-05	0.0017496	19.4756	0.0253711	23.2049
genus.Phascolarctobacterium.id.2168.summary.txt.gz	rs130483	G	A	0.0655056	0.0143596	11096	5.07144e-06	0.00187195	20.8064	0.0253711	23.2049
genus.Parasutterella.id.2892	rs2387977	C	T	-0.0681778	0.0134756	11345	4.20651e-07	0.00225117	25.5927	0.0381062	26.3957
genus.Parasutterella.id.2892.summary.txt.gz	rs7572229	A	G	0.066273	0.0132736	11383	5.94953e-07	0.00218519	24.9242	0.0381062	26.3957
genus.Parasutterella.id.2892.summary.txt.gz	rs35414597	A	T	-0.0684946	0.0142143	11386	1.44495e-06	0.00203519	23.2158	0.0381062	26.3957
genus.Parasutterella.id.2892.summary.txt.gz	rs6828768	T	C	0.0636852	0.0132645	11386	1.57742e-06	0.00202043	23.0472	0.0381062	26.3957
genus.Parasutterella.id.2892.summary.txt.gz	rs10899911	G	A	-0.0717102	0.0148151	11386	1.29625e-06	0.00205346	23.4247	0.0381062	26.3957
genus.Parasutterella.id.2892.summary.txt.gz	rs7303158	T	C	0.0646859	0.0134256	11386	1.44928e-06	0.00203468	23.2101	0.0381062	26.3957
genus.Parasutterella.id.2892.summary.txt.gz	rs78383039	C	T	-0.146315	0.0297119	9174	8.46017e-07	0.00263638	24.2448	0.0381062	26.3957
genus.Parasutterella.id.2892.summary.txt.gz	rs35055552	C	T	0.109554	0.0235433	9970	3.26645e-06	0.00216714	21.649	0.0381062	26.3957
genus.Parasutterella.id.2892.summary.txt.gz	rs2090816	C	A	0.0840967	0.0177315	11385	2.10796e-06	0.00197187	22.4901	0.0381062	26.3957
genus.Parasutterella.id.2892.summary.txt.gz	rs1403396	T	A	-0.0756729	0.0159035	11378	1.95265e-06	0.00198595	22.6371	0.0381062	26.3957
genus.Parasutterella.id.2892.summary.txt.gz	rs55877868	C	A	-0.104458	0.0228089	10588	4.65668e-06	0.00197696	20.9696	0.0381062	26.3957
genus.Parasutterella.id.2892.summary.txt.gz	rs8039785	G	T	0.0618345	0.0133	11383	3.33226e-06	0.00189529	21.6113	0.0381062	26.3957
genus.Parasutterella.id.2892.summary.txt.gz	rs823424	A	G	-0.0713448	0.0156958	11386	5.48139e-06	0.00181133	20.6576	0.0381062	26.3957
genus.Parasutterella.id.2892.summary.txt.gz	rs7311004	C	T	-0.0617522	0.0136438	11384	6.01066e-06	0.00179621	20.4812	0.0381062	26.3957
genus.Parasutterella.id.2892.summary.txt.gz	rs62273907	G	A	0.229468	0.0502262	3691	4.9077e-06	0.0056233	20.8617	0.0381062	26.3957
genus.Parasutterella.id.2892.summary.txt.gz	rs6809952	A	G	-0.0684957	0.0150892	11077	5.64143e-06	0.00185681	20.6024	0.0381062	26.3957
genus.Parasutterella.id.2892.summary.txt.gz	rs11715853	A	G	-0.0662952	0.0146114	11386	5.69995e-06	0.00180478	20.5828	0.0381062	26.3957
genus.Paraprevotella.id.962	rs2081023	G	A	-0.122561	0.0236507	7178	2.19387e-07	0.00372725	26.8468	0.0444857	25.6564
genus.Paraprevotella.id.962.summary.txt.gz	rs9900242	G	A	-0.0852967	0.0175212	6900	1.12615e-06	0.00342294	23.6926	0.0444857	25.6564
genus.Paraprevotella.id.962.summary.txt.gz	rs58117850	A	C	-0.149982	0.0324013	6838	3.67632e-06	0.00312367	21.4204	0.0444857	25.6564
genus.Paraprevotella.id.962.summary.txt.gz	rs9602779	C	A	-0.106692	0.0220263	7177	1.27362e-06	0.00325849	23.4561	0.0444857	25.6564
genus.Paraprevotella.id.962.summary.txt.gz	rs145020347	G	A	-0.12465	0.0262323	6859	2.01643e-06	0.00328112	22.5727	0.0444857	25.6564
genus.Paraprevotella.id.962.summary.txt.gz	rs4767113	T	C	0.0882466	0.018382	6900	1.58097e-06	0.00332901	23.0402	0.0444857	25.6564
genus.Paraprevotella.id.962.summary.txt.gz	rs3008582	C	T	0.10572	0.0227246	7175	3.2835e-06	0.00300742	21.6373	0.0444857	25.6564
genus.Paraprevotella.id.962.summary.txt.gz	rs4756632	T	G	-0.138905	0.0289897	7179	1.65499e-06	0.00318787	22.9525	0.0444857	25.6564
genus.Paraprevotella.id.962.summary.txt.gz	rs10842464	C	T	-0.0758215	0.0172568	7178	1.11426e-05	0.00268223	19.2994	0.0444857	25.6564
genus.Paraprevotella.id.962.summary.txt.gz	rs3801748	A	G	0.0779721	0.0171691	7179	5.58782e-06	0.00286465	20.6187	0.0444857	25.6564
genus.Paraprevotella.id.962.summary.txt.gz	rs7240324	G	T	-0.10229	0.0226948	6900	6.56824e-06	0.00293556	20.3091	0.0444857	25.6564
genus.Paraprevotella.id.962.summary.txt.gz	rs17109926	G	A	-0.0988335	0.0216172	7179	4.83115e-06	0.00290325	20.8973	0.0444857	25.6564
genus.Paraprevotella.id.962.summary.txt.gz	rs17785622	G	A	0.248065	0.0524304	3288	2.23056e-06	0.00676219	22.3718	0.0444857	25.6564
genus.Odoribacter.id.952	rs503751	G	C	0.0618294	0.0118887	14218	1.98532e-07	0.00189872	27.0436	0.0143041	22.9091
genus.Odoribacter.id.952.summary.txt.gz	rs77779484	A	G	-0.133489	0.0268526	11935	6.65433e-07	0.00206633	24.7086	0.0143041	22.9091
genus.Odoribacter.id.952.summary.txt.gz	rs10423795	T	C	0.0550695	0.0121164	14135	5.49268e-06	0.0014593	20.6544	0.0143041	22.9091
genus.Odoribacter.id.952.summary.txt.gz	rs6856150	A	G	0.0881922	0.0194146	14597	5.55739e-06	0.00141164	20.6321	0.0143041	22.9091
genus.Odoribacter.id.952.summary.txt.gz	rs10093869	G	A	-0.0577795	0.0125389	14218	4.06545e-06	0.00149121	21.2308	0.0143041	22.9091
genus.Odoribacter.id.952.summary.txt.gz	rs4793970	G	A	-0.0576329	0.0129154	14687	8.10701e-06	0.00135395	19.9098	0.0143041	22.9091
genus.Odoribacter.id.952.summary.txt.gz	rs74553962	G	T	0.121449	0.0264106	11803	4.25556e-06	0.00178839	21.1426	0.0143041	22.9091
genus.Odoribacter.id.952.summary.txt.gz	rs28417404	G	A	-0.0726896	0.0161372	14698	6.65362e-06	0.00137858	20.2876	0.0143041	22.9091
genus.Odoribacter.id.952.summary.txt.gz	rs16918425	T	A	0.0999781	0.0223785	13689	7.91002e-06	0.00145595	19.9566	0.0143041	22.9091
genus.Lactobacillus.id.1837	rs921925	C	A	0.0985077	0.0203229	6952	1.2526e-06	0.00336817	23.4879	0.0427395	25.8176
genus.Lactobacillus.id.1837.summary.txt.gz	rs16861661	A	G	-0.183147	0.038148	5325	1.57909e-06	0.00430983	23.0405	0.0427395	25.8176
genus.Lactobacillus.id.1837.summary.txt.gz	rs768253	G	T	-0.079195	0.0171791	6958	4.02741e-06	0.00304499	21.2456	0.0427395	25.8176
genus.Lactobacillus.id.1837.summary.txt.gz	rs11674854	T	C	-0.0852686	0.0176504	6655	1.3586e-06	0.00349464	23.3314	0.0427395	25.8176
genus.Lactobacillus.id.1837.summary.txt.gz	rs328312	A	T	0.0815092	0.0169441	6950	1.50575e-06	0.00331854	23.134	0.0427395	25.8176
genus.Lactobacillus.id.1837.summary.txt.gz	rs6092149	T	A	-0.0801344	0.017149	6906	2.97056e-06	0.00315185	21.8292	0.0427395	25.8176
genus.Lactobacillus.id.1837.summary.txt.gz	rs75127669	A	C	0.139784	0.0310414	6840	6.69546e-06	0.00295591	20.2724	0.0427395	25.8176
genus.Lactobacillus.id.1837.summary.txt.gz	rs77478751	G	A	-0.219886	0.0475759	3669	3.80447e-06	0.0057883	21.3493	0.0427395	25.8176
genus.Lactobacillus.id.1837.summary.txt.gz	rs1530559	A	G	0.0804001	0.0178207	6655	6.43403e-06	0.00304921	20.3484	0.0427395	25.8176
genus.Lactobacillus.id.1837.summary.txt.gz	rs62314653	A	C	0.187692	0.0394585	5944	1.96787e-06	0.00379212	22.6185	0.0427395	25.8176
genus.Lactobacillus.id.1837.summary.txt.gz	rs7399658	A	G	-0.107134	0.0221883	6613	1.37638e-06	0.003513	23.3063	0.0427395	25.8176
genus.Lactobacillus.id.1837.summary.txt.gz	rs12693845	T	C	-0.0805447	0.0177429	6958	5.63737e-06	0.00295296	20.6016	0.0427395	25.8176
genus.Sellimonas.id.14369	rs13417181	C	T	0.166509	0.0337521	3047	8.08531e-07	0.00792405	24.3214	0.0767089	22.9231
genus.Sellimonas.id.14369.summary.txt.gz	rs2371572	C	A	0.127349	0.0250862	3154	3.84559e-07	0.00810446	25.754	0.0767089	22.9231
genus.Sellimonas.id.14369.summary.txt.gz	rs113379006	C	T	-0.162759	0.0357025	3154	5.14587e-06	0.00654603	20.769	0.0767089	22.9231
genus.Sellimonas.id.14369.summary.txt.gz	rs2187447	C	A	0.243457	0.0527695	3028	3.9577e-06	0.0069804	21.2712	0.0767089	22.9231
genus.Sellimonas.id.14369.summary.txt.gz	rs2016057	C	A	-0.125878	0.0256153	3154	8.91684e-07	0.00759841	24.1336	0.0767089	22.9231
genus.Sellimonas.id.14369.summary.txt.gz	rs72553859	C	G	-0.150458	0.0332626	3154	6.08728e-06	0.00644537	20.4476	0.0767089	22.9231
genus.Sellimonas.id.14369.summary.txt.gz	rs56203279	C	T	-0.124045	0.0269115	3154	4.03894e-06	0.00669122	21.2328	0.0767089	22.9231
genus.Sellimonas.id.14369.summary.txt.gz	rs553697	C	T	-0.153767	0.0339099	3047	5.7717e-06	0.00670319	20.549	0.0767089	22.9231
genus.Sellimonas.id.14369.summary.txt.gz	rs7968030	T	A	-0.12711	0.0280617	3095	5.90771e-06	0.0065857	20.5046	0.0767089	22.9231
genus.Sellimonas.id.14369.summary.txt.gz	rs4600608	G	A	-0.137152	0.0301702	3095	5.46909e-06	0.00663279	20.6522	0.0767089	22.9231
genus.Sellimonas.id.14369.summary.txt.gz	rs41816	G	A	0.132201	0.0291087	3154	5.58194e-06	0.00649729	20.6134	0.0767089	22.9231
genus.Parabacteroides.id.954	rs60884758	T	C	-0.0702667	0.0142249	17293	7.82429e-07	0.00140902	24.3978	0.0186667	32.8734
genus.Parabacteroides.id.954.summary.txt.gz	rs3860755	C	G	0.0558784	0.0116625	17294	1.65699e-06	0.00132567	22.954	0.0186667	32.8734
genus.Parabacteroides.id.954.summary.txt.gz	rs4236095	A	G	0.0761961	0.0157042	16383	1.2224e-06	0.00143489	23.5387	0.0186667	32.8734
genus.Parabacteroides.id.954.summary.txt.gz	rs115602804	A	G	0.10308	0.0222736	16394	3.69374e-06	0.00130472	21.4149	0.0186667	32.8734
genus.Parabacteroides.id.954.summary.txt.gz	rs114567323	C	T	0.186478	0.0405199	5859	4.18203e-06	0.00360185	21.1723	0.0186667	32.8734
genus.Parabacteroides.id.954.summary.txt.gz	rs7298818	T	C	0.0888832	0.0200902	16510	9.67973e-06	0.00118416	19.5712	0.0186667	32.8734
genus.Parabacteroides.id.954.summary.txt.gz	rs6657302	C	T	-0.10452	0.0225521	16552	3.57656e-06	0.00129601	21.4768	0.0186667	32.8734
genus.Parabacteroides.id.954.summary.txt.gz	rs11965579	C	G	0.162824	0.0381863	3890	2.00859e-05	0.00465207	18.1718	0.0186667	32.8734
genus.Parabacteroides.id.954.summary.txt.gz	rs17141986	C	G	0.0500303	0.0111459	16825	7.1672e-06	0.00119608	20.1457	0.0186667	32.8734
genus.Parabacteroides.id.954.summary.txt.gz	rs72893646	T	A	-0.0715594	0.0156668	16508	4.93362e-06	0.00126221	20.8604	0.0186667	32.8734
genus.Oxalobacter.id.2978	rs4428215	A	G	0.130293	0.0242237	4655	7.50149e-08	0.00617658	28.9183	0.0627533	25.9004
genus.Oxalobacter.id.2978.summary.txt.gz	rs736744	T	C	0.117882	0.0211262	4655	2.40671e-08	0.0066441	31.1218	0.0627533	25.9004
genus.Oxalobacter.id.2978.summary.txt.gz	rs6000536	T	C	-0.130992	0.0253804	4654	2.45441e-07	0.00569099	26.626	0.0627533	25.9004
genus.Oxalobacter.id.2978.summary.txt.gz	rs36057338	T	G	0.207847	0.0421439	4244	8.14592e-07	0.0056985	24.3116	0.0627533	25.9004
genus.Oxalobacter.id.2978.summary.txt.gz	rs6071435	A	T	-0.105512	0.021489	4635	9.10438e-07	0.00517455	24.0984	0.0627533	25.9004
genus.Oxalobacter.id.2978.summary.txt.gz	rs12002250	C	A	0.217122	0.0466317	4297	3.22242e-06	0.0050199	21.6693	0.0627533	25.9004
genus.Oxalobacter.id.2978.summary.txt.gz	rs1569853	C	T	-0.138078	0.0296981	4492	3.32953e-06	0.0047892	21.607	0.0627533	25.9004
genus.Oxalobacter.id.2978.summary.txt.gz	rs11108500	G	A	-0.199099	0.0427327	4303	3.17474e-06	0.00501952	21.6979	0.0627533	25.9004
genus.Oxalobacter.id.2978.summary.txt.gz	rs10464997	A	G	0.137691	0.0294804	4650	3.00321e-06	0.00466939	21.8051	0.0627533	25.9004
genus.Oxalobacter.id.2978.summary.txt.gz	rs111966731	C	T	0.213114	0.047162	3931	6.21989e-06	0.00516759	20.4089	0.0627533	25.9004
genus.Oxalobacter.id.2978.summary.txt.gz	rs6993398	A	G	0.127217	0.0278855	4656	5.06369e-06	0.00445026	20.8041	0.0627533	25.9004
genus.Oxalobacter.id.2978.summary.txt.gz	rs3862635	T	C	-0.172142	0.0394026	4469	1.24933e-05	0.00425268	19.0778	0.0627533	25.9004
genus.Oscillospira.id.2064	rs12206468	A	G	-0.133016	0.0269733	9554	8.16503e-07	0.00253891	24.3134	0.0202298	21.8955
genus.Oscillospira.id.2064.summary.txt.gz	rs73038677	A	T	-0.08321	0.0168666	10195	8.07966e-07	0.00238164	24.334	0.0202298	21.8955
genus.Oscillospira.id.2064.summary.txt.gz	rs1954532	C	T	-0.0826246	0.0175252	9841	2.42157e-06	0.00225359	22.2232	0.0202298	21.8955
genus.Oscillospira.id.2064.summary.txt.gz	rs28889936	C	A	0.114051	0.0252838	9758	6.45768e-06	0.00208088	20.3433	0.0202298	21.8955
genus.Oscillospira.id.2064.summary.txt.gz	rs751183	C	T	-0.0774322	0.0172216	9841	6.91655e-06	0.00205007	20.2121	0.0202298	21.8955
genus.Oscillospira.id.2064.summary.txt.gz	rs8076323	G	A	0.0715392	0.0156539	10193	4.87572e-06	0.00204481	20.8814	0.0202298	21.8955
genus.Oscillospira.id.2064.summary.txt.gz	rs72866977	C	A	-0.130569	0.0281674	9098	3.56138e-06	0.00235622	21.4828	0.0202298	21.8955
genus.Oscillospira.id.2064.summary.txt.gz	rs62422654	T	C	0.0898456	0.0198088	9769	5.74302e-06	0.00210142	20.5678	0.0202298	21.8955
genus.Oscillospira.id.2064.summary.txt.gz	rs75570604	G	C	0.137112	0.0307276	8200	8.11345e-06	0.00242228	19.9061	0.0202298	21.8955
genus.Oscillibacter.id.2063	rs234108	G	A	0.0749553	0.0152632	8694	9.06829e-07	0.00276624	24.1109	0.0454588	24.3049
genus.Oscillibacter.id.2063.summary.txt.gz	rs36095275	T	C	-0.0752368	0.0156861	8694	1.61545e-06	0.00263914	23.0001	0.0454588	24.3049
genus.Oscillibacter.id.2063.summary.txt.gz	rs11627628	C	T	0.143961	0.0290223	8486	7.03676e-07	0.0028911	24.5992	0.0454588	24.3049
genus.Oscillibacter.id.2063.summary.txt.gz	rs9393920	G	A	-0.0744662	0.0151081	8930	8.26981e-07	0.00271311	24.2885	0.0454588	24.3049
genus.Oscillibacter.id.2063.summary.txt.gz	rs133832	C	A	-0.0795527	0.0162411	8926	9.66963e-07	0.00268076	23.9874	0.0454588	24.3049
genus.Oscillibacter.id.2063.summary.txt.gz	rs12649930	G	T	0.121589	0.0259612	8794	2.82042e-06	0.00248811	21.93	0.0454588	24.3049
genus.Oscillibacter.id.2063.summary.txt.gz	rs75453768	T	G	0.12212	0.0268629	8256	5.46642e-06	0.00249696	20.6615	0.0454588	24.3049
genus.Oscillibacter.id.2063.summary.txt.gz	rs16866406	G	A	0.0988765	0.0208795	8930	2.18441e-06	0.00250498	22.4206	0.0454588	24.3049
genus.Oscillibacter.id.2063.summary.txt.gz	rs761240	G	T	-0.17664	0.0388812	5185	5.54437e-06	0.00396481	20.6314	0.0454588	24.3049
genus.Oscillibacter.id.2063.summary.txt.gz	rs4506202	G	A	-0.0711323	0.0152261	8694	2.98668e-06	0.00250408	21.8201	0.0454588	24.3049
genus.Oscillibacter.id.2063.summary.txt.gz	rs61883564	G	A	-0.101351	0.0221016	8930	4.52443e-06	0.00234931	21.024	0.0454588	24.3049
genus.Oscillibacter.id.2063.summary.txt.gz	rs16934185	G	A	-0.129568	0.028157	8492	4.19238e-06	0.0024873	21.1698	0.0454588	24.3049
genus.Oscillibacter.id.2063.summary.txt.gz	rs12417956	G	C	0.0785431	0.0174075	8928	6.42076e-06	0.00227511	20.3539	0.0454588	24.3049
genus.Oscillibacter.id.2063.summary.txt.gz	rs6901560	G	C	0.0855032	0.018693	8525	4.78346e-06	0.0024482	20.9172	0.0454588	24.3049
genus.Oscillibacter.id.2063.summary.txt.gz	rs62206502	A	C	-0.0681423	0.0151349	8883	6.72116e-06	0.0022768	20.2664	0.0454588	24.3049
genus.Oscillibacter.id.2063.summary.txt.gz	rs137917150	A	T	-0.174992	0.0388394	5733	6.6207e-06	0.00352838	20.2927	0.0454588	24.3049
genus.Oscillibacter.id.2063.summary.txt.gz	rs11990279	C	T	-0.0824934	0.0180457	8528	4.84594e-06	0.00244444	20.8923	0.0454588	24.3049
genus.Lactococcus.id.1851	rs34757988	C	G	0.122294	0.0228976	4055	9.24846e-08	0.00698545	28.5112	0.063578	24.9543
genus.Lactococcus.id.1851.summary.txt.gz	rs757872	C	G	0.140799	0.027582	3792	3.3123e-07	0.00682506	26.0447	0.063578	24.9543
genus.Lactococcus.id.1851.summary.txt.gz	rs123059	C	T	-0.13671	0.0274694	3760	6.46406e-07	0.00654429	24.7555	0.063578	24.9543
genus.Lactococcus.id.1851.summary.txt.gz	rs4766997	T	C	0.114599	0.023839	4053	1.5305e-06	0.00566945	23.0979	0.063578	24.9543
genus.Lactococcus.id.1851.summary.txt.gz	rs10417872	G	T	0.118306	0.024522	4056	1.40369e-06	0.00570582	23.2641	0.063578	24.9543
genus.Lactococcus.id.1851.summary.txt.gz	rs6674304	T	C	0.200758	0.0442121	3869	5.60458e-06	0.00530096	20.608	0.063578	24.9543
genus.Lactococcus.id.1851.summary.txt.gz	rs7992246	C	T	0.104232	0.0230786	4057	6.29039e-06	0.00500264	20.3877	0.063578	24.9543
genus.Lactococcus.id.1851.summary.txt.gz	rs55910161	T	C	0.146426	0.0307367	3836	1.89905e-06	0.00588141	22.6827	0.063578	24.9543
genus.Lactococcus.id.1851.summary.txt.gz	rs12621813	A	G	0.108423	0.0239978	4057	6.24202e-06	0.00500624	20.4025	0.063578	24.9543
genus.Lactococcus.id.1851.summary.txt.gz	rs2293361	T	C	-0.199221	0.0430969	3787	3.78901e-06	0.00561099	21.3574	0.063578	24.9543
genus.Lactococcus.id.1851.summary.txt.gz	rs17168302	A	G	0.191857	0.0424761	4023	6.27775e-06	0.00504565	20.3915	0.063578	24.9543
genus.LachnospiraceaeUCG010.id.11330	rs11192447	G	A	0.126592	0.024345	12695	1.99371e-07	0.00212538	27.0349	0.0235193	25.4547
genus.LachnospiraceaeUCG010.id.11330.summary.txt.gz	rs9981767	C	A	0.0655062	0.0131994	12816	6.94804e-07	0.00191809	24.6256	0.0235193	25.4547
genus.LachnospiraceaeUCG010.id.11330.summary.txt.gz	rs74315802	T	G	0.0867262	0.0183477	12715	2.2807e-06	0.00175412	22.3393	0.0235193	25.4547
genus.LachnospiraceaeUCG010.id.11330.summary.txt.gz	rs12346653	T	C	0.0657686	0.0139569	12816	2.44994e-06	0.00172963	22.2019	0.0235193	25.4547
genus.LachnospiraceaeUCG010.id.11330.summary.txt.gz	rs10414815	C	T	0.10453	0.0230253	11564	5.63129e-06	0.00177905	20.606	0.0235193	25.4547
genus.LachnospiraceaeUCG010.id.11330.summary.txt.gz	rs72761829	T	A	0.111884	0.0238893	11488	2.82126e-06	0.0019057	21.9306	0.0235193	25.4547
genus.LachnospiraceaeUCG010.id.11330.summary.txt.gz	rs72894957	A	G	0.222263	0.0486425	4316	4.8932e-06	0.00481421	20.869	0.0235193	25.4547
genus.LachnospiraceaeUCG010.id.11330.summary.txt.gz	rs336138	T	G	0.0779543	0.0171865	13236	5.73924e-06	0.00155193	20.5701	0.0235193	25.4547
genus.LachnospiraceaeUCG010.id.11330.summary.txt.gz	rs4576377	C	A	-0.0572001	0.0127043	13225	6.71839e-06	0.00153049	20.2687	0.0235193	25.4547
genus.LachnospiraceaeUCG010.id.11330.summary.txt.gz	rs2833528	T	C	-0.0562148	0.0127763	13233	1.08286e-05	0.00146082	19.3564	0.0235193	25.4547
genus.LachnospiraceaeUCG010.id.11330.summary.txt.gz	rs2153460	T	A	-0.0684038	0.0156562	13236	1.24743e-05	0.00144015	19.0864	0.0235193	25.4547
genus.LachnospiraceaeUCG010.id.11330.summary.txt.gz	rs17730011	A	G	-0.0702357	0.015706	13226	7.75283e-06	0.00150973	19.9948	0.0235193	25.4547
genus.LachnospiraceaeUCG004.id.11324	rs12747809	A	G	-0.062197	0.0125685	14464	7.47276e-07	0.00169025	24.4858	0.0203247	23.0604
genus.LachnospiraceaeUCG004.id.11324.summary.txt.gz	rs2882478	A	G	-0.0577091	0.0118338	14466	1.07923e-06	0.00164125	23.7781	0.0203247	23.0604
genus.LachnospiraceaeUCG004.id.11324.summary.txt.gz	rs12673420	A	G	0.0554351	0.0118375	14463	2.82709e-06	0.00151402	21.9274	0.0203247	23.0604
genus.LachnospiraceaeUCG004.id.11324.summary.txt.gz	rs2444793	T	C	-0.0542433	0.0118188	14463	4.44098e-06	0.00145432	21.0615	0.0203247	23.0604
genus.LachnospiraceaeUCG004.id.11324.summary.txt.gz	rs2726805	G	A	0.0548397	0.0120844	14466	5.67787e-06	0.00142158	20.591	0.0203247	23.0604
genus.LachnospiraceaeUCG004.id.11324.summary.txt.gz	rs11128180	G	A	0.0648288	0.0140126	14466	3.71977e-06	0.00147743	21.4011	0.0203247	23.0604
genus.LachnospiraceaeUCG004.id.11324.summary.txt.gz	rs12894272	G	A	0.0579792	0.0125229	14463	3.65922e-06	0.0014799	21.4326	0.0203247	23.0604
genus.LachnospiraceaeUCG004.id.11324.summary.txt.gz	rs233486	G	A	-0.0799088	0.017766	13710	6.86434e-06	0.00147344	20.2277	0.0203247	23.0604
genus.LachnospiraceaeUCG004.id.11324.summary.txt.gz	rs35182105	G	A	-0.109724	0.024221	13170	5.89474e-06	0.00155582	20.519	0.0203247	23.0604
genus.LachnospiraceaeUCG004.id.11324.summary.txt.gz	rs6656451	T	C	-0.05436	0.011947	14458	5.36207e-06	0.00142992	20.7005	0.0203247	23.0604
genus.LachnospiraceaeUCG004.id.11324.summary.txt.gz	rs12072562	C	T	0.133104	0.0303566	9176	1.16158e-05	0.0020908	19.2212	0.0203247	23.0604
genus.LachnospiraceaeUCG004.id.11324.summary.txt.gz	rs2706242	C	G	-0.0901399	0.0199712	14026	6.3769e-06	0.00145031	20.3687	0.0203247	23.0604
genus.LachnospiraceaeUCG004.id.11324.summary.txt.gz	rs7629954	G	A	0.108441	0.023825	12568	5.32492e-06	0.00164566	20.7134	0.0203247	23.0604
genus.Olsenella.id.822	rs1035588	G	A	-0.108148	0.0236848	3739	4.96765e-06	0.00554536	20.8386	0.0644712	23.3494
genus.Olsenella.id.822.summary.txt.gz	rs62112538	T	C	-0.19943	0.0407033	3630	9.6024e-07	0.00656984	23.993	0.0644712	23.3494
genus.Olsenella.id.822.summary.txt.gz	rs35225860	G	A	-0.223604	0.0482391	3630	3.56391e-06	0.00588422	21.4743	0.0644712	23.3494
genus.Olsenella.id.822.summary.txt.gz	rs72691585	A	C	-0.249079	0.0520814	3078	1.73137e-06	0.00737606	22.8573	0.0644712	23.3494
genus.Olsenella.id.822.summary.txt.gz	rs9460691	A	C	0.119966	0.0268645	3739	7.98486e-06	0.00530508	19.9308	0.0644712	23.3494
genus.Olsenella.id.822.summary.txt.gz	rs17148768	A	G	0.140434	0.0295602	3648	2.02624e-06	0.00614891	22.5576	0.0644712	23.3494
genus.Olsenella.id.822.summary.txt.gz	rs61090148	G	A	-0.104783	0.0231343	3739	5.91708e-06	0.00545678	20.5039	0.0644712	23.3494
genus.Olsenella.id.822.summary.txt.gz	rs7540303	T	C	0.108044	0.023638	3739	4.8592e-06	0.00555654	20.8808	0.0644712	23.3494
genus.Olsenella.id.822.summary.txt.gz	rs2759329	A	G	-0.111131	0.0237218	3739	2.80272e-06	0.00583552	21.9353	0.0644712	23.3494
genus.Olsenella.id.822.summary.txt.gz	rs6046522	T	C	0.122938	0.0269928	3705	5.25131e-06	0.00556758	20.7322	0.0644712	23.3494
genus.Olsenella.id.822.summary.txt.gz	rs8066522	A	G	-0.106529	0.0240379	3739	9.3493e-06	0.00522528	19.6295	0.0644712	23.3494
genus.Methanobrevibacter.id.123	rs73457410	G	A	0.218128	0.044466	3387	9.319e-07	0.00705467	24.0497	0.0475704	21.0898
genus.Methanobrevibacter.id.123.summary.txt.gz	rs10202904	G	T	-0.112811	0.0239106	3583	2.38137e-06	0.00617426	22.2474	0.0475704	21.0898
genus.Methanobrevibacter.id.123.summary.txt.gz	rs894996	A	C	0.214213	0.0456045	3479	2.63772e-06	0.00630195	22.0509	0.0475704	21.0898
genus.Methanobrevibacter.id.123.summary.txt.gz	rs11018665	T	A	0.113013	0.0254343	3586	8.8573e-06	0.00547551	19.7323	0.0475704	21.0898
genus.Methanobrevibacter.id.123.summary.txt.gz	rs1334944	C	T	0.115197	0.0255492	3586	6.5194e-06	0.00563712	20.318	0.0475704	21.0898
genus.Methanobrevibacter.id.123.summary.txt.gz	rs6776814	C	T	-0.188956	0.0419905	3283	6.79621e-06	0.00613025	20.2374	0.0475704	21.0898
genus.Methanobrevibacter.id.123.summary.txt.gz	rs4779844	C	G	0.109639	0.0247979	3585	9.8112e-06	0.0054231	19.5369	0.0475704	21.0898
genus.Methanobrevibacter.id.123.summary.txt.gz	rs4802933	G	A	-0.135628	0.0308139	3586	1.07486e-05	0.00537352	19.3627	0.0475704	21.0898
genus.Marvinbryantia.id.2005	rs61884471	A	G	0.124426	0.0248431	11559	5.48608e-07	0.00216546	25.0806	0.0226051	22.2529
genus.Marvinbryantia.id.2005.summary.txt.gz	rs2724813	G	A	-0.0840769	0.0167551	11610	5.22133e-07	0.00216415	25.1759	0.0226051	22.2529
genus.Marvinbryantia.id.2005.summary.txt.gz	rs1187983	T	C	-0.0935456	0.0193174	11896	1.28187e-06	0.00196739	23.4463	0.0226051	22.2529
genus.Marvinbryantia.id.2005.summary.txt.gz	rs2842896	T	C	-0.0649396	0.0131146	11709	7.35736e-07	0.00208967	24.515	0.0226051	22.2529
genus.Marvinbryantia.id.2005.summary.txt.gz	rs11645029	C	G	-0.060618	0.0131551	11709	4.06676e-06	0.00181012	21.2295	0.0226051	22.2529
genus.Marvinbryantia.id.2005.summary.txt.gz	rs12963345	C	G	-0.059681	0.0132289	11709	6.43928e-06	0.00173522	20.3495	0.0226051	22.2529
genus.Marvinbryantia.id.2005.summary.txt.gz	rs2863363	G	A	0.0634861	0.0136323	11950	3.20789e-06	0.00181161	21.6844	0.0226051	22.2529
genus.Marvinbryantia.id.2005.summary.txt.gz	rs72948274	C	A	-0.126354	0.0272212	11561	3.45466e-06	0.0018602	21.5421	0.0226051	22.2529
genus.Marvinbryantia.id.2005.summary.txt.gz	rs146541147	A	G	0.118845	0.0268423	10778	9.5314e-06	0.00181551	19.5995	0.0226051	22.2529
genus.Marvinbryantia.id.2005.summary.txt.gz	rs11620597	C	T	0.119479	0.0271688	11031	1.09418e-05	0.00175013	19.336	0.0226051	22.2529
genus.Marvinbryantia.id.2005.summary.txt.gz	rs8006832	T	G	-0.0952415	0.0216699	11412	1.10714e-05	0.00168983	19.3136	0.0226051	22.2529
genus.Marvinbryantia.id.2005.summary.txt.gz	rs3125832	C	A	0.0679323	0.015012	11709	6.0338e-06	0.00174581	20.4739	0.0226051	22.2529
genus.LachnospiraceaeUCG008.id.11328	rs10793103	T	C	0.0974344	0.0181279	7014	7.66571e-08	0.00410183	28.8805	0.041062	24.9821
genus.LachnospiraceaeUCG008.id.11328.summary.txt.gz	rs9873555	C	G	-0.121162	0.0233467	6577	2.1067e-07	0.00407827	26.9245	0.041062	24.9821
genus.LachnospiraceaeUCG008.id.11328.summary.txt.gz	rs13024781	C	T	-0.0798769	0.0168846	7016	2.23674e-06	0.00317973	22.3738	0.041062	24.9821
genus.LachnospiraceaeUCG008.id.11328.summary.txt.gz	rs10741777	C	T	-0.0973842	0.0194791	7014	5.75055e-07	0.00355081	24.987	0.041062	24.9821
genus.LachnospiraceaeUCG008.id.11328.summary.txt.gz	rs955844	C	A	0.112064	0.0228369	6863	9.24114e-07	0.00349641	24.0731	0.041062	24.9821
genus.LachnospiraceaeUCG008.id.11328.summary.txt.gz	rs67078837	C	T	-0.0845848	0.0170693	7016	7.21866e-07	0.00348777	24.5489	0.041062	24.9821
genus.LachnospiraceaeUCG008.id.11328.summary.txt.gz	rs62277846	T	C	0.102292	0.0212319	7016	1.45101e-06	0.00329751	23.2052	0.041062	24.9821
genus.LachnospiraceaeUCG008.id.11328.summary.txt.gz	rs10801803	A	G	-0.117029	0.0243085	7017	1.47689e-06	0.00329222	23.1712	0.041062	24.9821
genus.LachnospiraceaeUCG008.id.11328.summary.txt.gz	rs61944774	G	A	0.179838	0.0393797	6000	4.95304e-06	0.00346385	20.8484	0.041062	24.9821
genus.LachnospiraceaeUCG008.id.11328.summary.txt.gz	rs75356640	A	G	0.136523	0.0303128	6423	6.67434e-06	0.00314814	20.2781	0.041062	24.9821
genus.LachnospiraceaeUCG008.id.11328.summary.txt.gz	rs57254474	A	G	0.0886512	0.0199045	7017	8.43542e-06	0.00281896	19.8309	0.041062	24.9821
genus.LachnospiraceaeUCG008.id.11328.summary.txt.gz	rs57091572	G	A	-0.110443	0.0235801	6950	2.81718e-06	0.0031465	21.9309	0.041062	24.9821
genus.LachnospiraceaeUCG001.id.11321	rs437876	C	T	0.0784637	0.0144768	10150	5.96083e-08	0.00288584	29.3703	0.0362621	23.8293
genus.LachnospiraceaeUCG001.id.11321.summary.txt.gz	rs985416	T	C	0.0970258	0.0181807	9917	9.46267e-08	0.0028637	28.4752	0.0362621	23.8293
genus.LachnospiraceaeUCG001.id.11321.summary.txt.gz	rs2050911	A	G	0.0751466	0.0153934	10148	1.05157e-06	0.00234287	23.8266	0.0362621	23.8293
genus.LachnospiraceaeUCG001.id.11321.summary.txt.gz	rs10815577	G	C	-0.0683706	0.0143691	10149	1.95341e-06	0.00222583	22.6359	0.0362621	23.8293
[truncated: 822 more rows]

## Sheet: S3
Table S3: Details of instrumental variables for Human Blood Metabolites included in the genetic tool.
*The proportion of variance explained by instrumental variables was calculated as R2 = 2 * Beta2 * EAF * (1-EAF) / (2 * Beta2 * EAF * (1-EAF) + SE2 * 2 * Sample size * EAF * (1-EAF))..
**F-statistics were calculated as F = R2 * (Sample size - 1 - k) / ((1-R2) * k), where R2 is the proportion of variance explained in the instrument, k is the number of SNPs included in the instrument.
EXPOSURE	SNP	EA	OA	EAF	BETA	SE	P	N	R2	F	Average_R2	Average_F
Trimethylamine n-oxide levels	rs10779300	G	T	0.7088	-0.0751455	0.0165916	5.92277e-06	8218	0.00248989	20.508	0.0384596	21.8709
Trimethylamine n-oxide levels	rs147801036	G	A	0.0052897	-0.450833	0.101585	9.08147e-06	8218	0.00239093	19.6909	0.0384596	21.8709
Trimethylamine n-oxide levels	rs76647235	T	C	0.0276694	0.212664	0.0449392	2.22046e-06	8218	0.00271762	22.3888	0.0384596	21.8709
Trimethylamine n-oxide levels	rs72683541	C	T	0.0707293	0.134855	0.028999	3.31434e-06	8218	0.00262458	21.6203	0.0384596	21.8709
Trimethylamine n-oxide levels	rs1834922	A	G	0.658312	0.0699312	0.0158223	9.87935e-06	8218	0.0023714	19.5298	0.0384596	21.8709
Trimethylamine n-oxide levels	rs11762714	T	C	0.796362	0.0817428	0.0183456	8.3618e-06	8218	0.00241002	19.8486	0.0384596	21.8709
Trimethylamine n-oxide levels	rs76904847	G	A	0.180618	-0.0918777	0.0201375	5.0543e-06	8218	0.00252665	20.8115	0.0384596	21.8709
Trimethylamine n-oxide levels	rs17712087	A	G	0.211647	0.0846502	0.0185869	5.25637e-06	8218	0.00251757	20.7365	0.0384596	21.8709
Trimethylamine n-oxide levels	rs10109687	T	C	0.0139381	-0.292098	0.0636726	4.4858e-06	8218	0.00255432	21.04	0.0384596	21.8709
Trimethylamine n-oxide levels	rs72712449	T	C	0.257456	-0.0789551	0.017135	4.06872e-06	8218	0.00257695	21.2269	0.0384596	21.8709
Trimethylamine n-oxide levels	rs16921265	T	C	0.0427031	0.169875	0.036857	4.04558e-06	8218	0.00257829	21.238	0.0384596	21.8709
Trimethylamine n-oxide levels	rs10847526	T	G	0.361649	-0.0804814	0.015422	1.80258e-07	8218	0.00330299	27.2273	0.0384596	21.8709
Trimethylamine n-oxide levels	rs17470203	A	C	0.0742478	0.125411	0.0279306	7.11995e-06	8218	0.00244726	20.156	0.0384596	21.8709
Trimethylamine n-oxide levels	rs4816585	G	A	0.495861	0.0678698	0.0151715	7.69435e-06	8218	0.00242926	20.0074	0.0384596	21.8709
Trimethylamine n-oxide levels	rs5758859	G	T	0.490036	-0.0681779	0.0149571	5.15854e-06	8218	0.00252191	20.7724	0.0384596	21.8709
Alliin levels	rs72754366	G	A	0.128803	-0.114396	0.0258919	9.95137e-06	6517	0.00298639	19.5146	0.187274	51.5442
Alliin levels	rs17338533	A	G	0.0424927	-0.199335	0.0430458	3.64324e-06	6517	0.00327968	21.4374	0.187274	51.5442
Alliin levels	rs1046183	C	T	0.129944	-0.147141	0.0258379	1.23541e-08	6517	0.00495164	32.4205	0.187274	51.5442
Alliin levels	rs565111569	T	C	0.0485063	-0.296891	0.0400081	1.16432e-13	6517	0.00837908	55.051	0.187274	51.5442
Alliin levels	rs551320201	T	C	0.0338161	-0.442762	0.0477008	1.66213e-20	6517	0.0130478	86.1303	0.187274	51.5442
Alliin levels	rs62149779	G	A	0.0541082	-0.254155	0.0378531	1.89054e-11	6517	0.00686994	45.0673	0.187274	51.5442
Alliin levels	rs113600650	C	G	0.0117127	-0.438437	0.0797054	3.78249e-08	6517	0.00462146	30.2486	0.187274	51.5442
Alliin levels	rs10206899	C	T	0.198831	-0.43067	0.0205953	4.24421e-97	6517	0.0628784	437.139	0.187274	51.5442
Alliin levels	rs62149843	G	A	0.0886541	0.202676	0.0303535	2.43554e-11	6517	0.00679483	44.5711	0.187274	51.5442
Alliin levels	rs7572565	A	T	0.0617208	-0.276788	0.035618	7.78624e-15	6517	0.00918125	60.3701	0.187274	51.5442
Alliin levels	rs35283510	T	G	0.191718	-0.148195	0.0217923	1.04363e-11	6517	0.007046	46.2304	0.187274	51.5442
Alliin levels	rs11690888	G	A	0.0640651	-0.166448	0.0349839	1.95672e-06	6517	0.00346152	22.6301	0.187274	51.5442
Alliin levels	rs72721863	C	T	0.0837942	0.13713	0.0310429	9.9886e-06	6517	0.00298534	19.5077	0.187274	51.5442
Alliin levels	rs181044913	A	G	0.0106532	0.388388	0.0847744	4.6181e-06	6517	0.00321039	20.9831	0.187274	51.5442
Alliin levels	rs2431256	T	C	0.224327	-0.09338	0.0210763	9.39873e-06	6517	0.00300307	19.6239	0.187274	51.5442
Alliin levels	rs111519801	T	A	0.00949954	0.389113	0.0879278	9.62781e-06	6517	0.00299604	19.5779	0.187274	51.5442
Alliin levels	rs1228633	T	C	0.260245	0.0927503	0.0197045	2.51308e-06	6517	0.00338827	22.1496	0.187274	51.5442
Alliin levels	rs55780138	T	C	0.294988	-0.0844346	0.0189778	8.622e-06	6517	0.0030282	19.7886	0.187274	51.5442
Alliin levels	rs2978334	A	G	0.495342	0.0760486	0.0171537	9.2774e-06	6517	0.00300685	19.6487	0.187274	51.5442
Alliin levels	rs17313541	G	A	0.0415959	0.197909	0.0428752	3.91353e-06	6517	0.00325877	21.3003	0.187274	51.5442
Alliin levels	rs72742143	A	G	0.144465	0.115086	0.0246469	3.021e-06	6517	0.00333443	21.7965	0.187274	51.5442
Alliin levels	rs10786117	T	C	0.0714733	0.150101	0.0337425	8.65034e-06	6517	0.00302725	19.7824	0.187274	51.5442
Alliin levels	rs140618221	C	T	0.00430504	0.602659	0.131745	4.77503e-06	6517	0.00320063	20.919	0.187274	51.5442
Alliin levels	rs146756132	C	T	0.0197997	-0.274223	0.0619886	9.69971e-06	6517	0.00299388	19.5637	0.187274	51.5442
Alliin levels	rs528561928	T	A	0.0295799	-0.232506	0.0512885	5.80711e-06	6517	0.0031435	20.5445	0.187274	51.5442
Alliin levels	rs113968525	G	T	0.021984	-0.272613	0.0584032	3.04475e-06	6517	0.00333213	21.7814	0.187274	51.5442
Alliin levels	rs11646830	A	G	0.416654	0.0835294	0.0177309	2.4656e-06	6517	0.00339385	22.1862	0.187274	51.5442
Alliin levels	rs8057774	G	T	0.791867	-0.0976285	0.0212716	4.4404e-06	6517	0.00322184	21.0581	0.187274	51.5442
Alliin levels	rs11652565	C	T	0.1024	-0.130313	0.0282613	4.00728e-06	6517	0.00325184	21.2548	0.187274	51.5442
Carboxyethyl-gaba levels	rs1213850	C	T	0.643789	-0.0823861	0.0159727	2.49689e-07	8090	0.00327776	26.5977	0.0936113	30.8385
Carboxyethyl-gaba levels	rs2404849	G	T	0.87087	-0.104966	0.0237378	9.78378e-06	8090	0.00241112	19.5483	0.0936113	30.8385
Carboxyethyl-gaba levels	rs75128317	A	T	0.0162269	0.287952	0.0607931	2.1735e-06	8090	0.00276554	22.4297	0.0936113	30.8385
Carboxyethyl-gaba levels	rs10007799	A	G	0.0499193	-0.159871	0.0352124	5.62026e-06	8090	0.00254153	20.6082	0.0936113	30.8385
Carboxyethyl-gaba levels	rs13435198	G	A	0.377507	-0.070316	0.0158751	9.45275e-06	8090	0.00241922	19.6141	0.0936113	30.8385
Carboxyethyl-gaba levels	rs7707197	T	G	0.0641425	-0.142409	0.0311735	4.91796e-06	8090	0.00257298	20.8639	0.0936113	30.8385
Carboxyethyl-gaba levels	rs1165152	G	A	0.554937	-0.137002	0.0153637	4.7803e-19	8090	0.00973343	79.4977	0.0936113	30.8385
Carboxyethyl-gaba levels	rs116510165	A	G	0.0549022	0.150076	0.0335009	7.47337e-06	8090	0.00247449	20.0633	0.0936113	30.8385
Carboxyethyl-gaba levels	rs10226985	C	T	0.0479719	0.176859	0.0363456	1.13868e-06	8090	0.00291832	23.6725	0.0936113	30.8385
Carboxyethyl-gaba levels	rs13438347	A	C	0.104751	0.115088	0.0251837	4.87846e-06	8090	0.00257486	20.8792	0.0936113	30.8385
Carboxyethyl-gaba levels	rs118073108	C	G	0.00693584	-0.438972	0.0924632	2.05912e-06	8090	0.0027783	22.5335	0.0936113	30.8385
Carboxyethyl-gaba levels	rs76212379	T	C	0.0233245	0.227041	0.0511034	8.88053e-06	8090	0.0024339	19.7334	0.0936113	30.8385
Carboxyethyl-gaba levels	rs62492368	A	G	0.304096	0.146094	0.0167314	2.50774e-18	8090	0.00933637	76.2242	0.0936113	30.8385
Carboxyethyl-gaba levels	rs877120	A	C	0.161462	-0.124062	0.0211065	4.15473e-09	8090	0.00425251	34.5412	0.0936113	30.8385
Carboxyethyl-gaba levels	rs2052130	A	G	0.140257	0.136141	0.0220963	7.21678e-10	8090	0.00467043	37.9517	0.0936113	30.8385
Carboxyethyl-gaba levels	rs1049742	T	C	0.077742	-0.225566	0.0285508	2.77782e-15	8090	0.00765639	62.4027	0.0936113	30.8385
Carboxyethyl-gaba levels	rs79043825	A	C	0.040099	0.188452	0.038897	1.26682e-06	8090	0.00289309	23.4672	0.0936113	30.8385
Carboxyethyl-gaba levels	rs78022645	T	C	0.0478374	-0.175046	0.0361585	1.29135e-06	8090	0.00288854	23.4302	0.0936113	30.8385
Carboxyethyl-gaba levels	rs17721101	C	A	0.0777241	-0.131607	0.02852	3.93909e-06	8090	0.00262524	21.2888	0.0936113	30.8385
Carboxyethyl-gaba levels	rs35192662	C	G	0.0968522	-0.116646	0.0257699	5.99859e-06	8090	0.0025262	20.4836	0.0936113	30.8385
Carboxyethyl-gaba levels	rs73177136	G	A	0.0184429	-0.261052	0.056199	3.39849e-06	8090	0.00266006	21.572	0.0936113	30.8385
Carboxyethyl-gaba levels	rs151029871	A	G	0.0205531	-0.258486	0.0541148	1.78269e-06	8090	0.00281236	22.8105	0.0936113	30.8385
Carboxyethyl-gaba levels	rs112733535	T	C	0.00847562	0.381216	0.0837424	5.30759e-06	8090	0.00255501	20.7178	0.0936113	30.8385
Carboxyethyl-gaba levels	rs6416742	T	C	0.348745	-0.0719088	0.0159954	6.93739e-06	8090	0.00249196	20.2054	0.0936113	30.8385
Carboxyethyl-gaba levels	rs3744683	C	T	0.0115213	0.317992	0.0717051	9.21955e-06	8090	0.0024251	19.6619	0.0936113	30.8385
Carboxyethyl-gaba levels	rs75761281	G	A	0.000989732	-1.085	0.243212	8.15308e-06	8090	0.002454	19.8967	0.0936113	30.8385
Carboxyethyl-gaba levels	rs77897163	C	A	0.022595	-0.230682	0.0516181	7.85825e-06	8090	0.00246266	19.9671	0.0936113	30.8385
Pregnanediol-3-glucuronide levels	rs1318411	G	A	0.468729	0.0882104	0.0164839	8.73237e-08	7905	0.0036095	28.6292	0.167428	35.9234
Pregnanediol-3-glucuronide levels	rs2265759	C	A	0.636334	0.0756715	0.0167223	6.03404e-06	7905	0.00258373	20.4721	0.167428	35.9234
Pregnanediol-3-glucuronide levels	rs72756864	C	A	0.0661152	-0.147202	0.0323895	5.50001e-06	7905	0.00260606	20.6495	0.167428	35.9234
Pregnanediol-3-glucuronide levels	rs77876998	G	T	0.0630785	-0.157549	0.0320972	9.1785e-07	7905	0.0030386	24.0872	0.167428	35.9234
Pregnanediol-3-glucuronide levels	rs77392176	T	C	0.0301851	-0.20426	0.0461531	9.61309e-06	7905	0.00247166	19.5819	0.167428	35.9234
Pregnanediol-3-glucuronide levels	rs2594950	C	G	0.340008	0.0983106	0.0167833	4.69453e-09	7905	0.00432178	34.3033	0.167428	35.9234
Pregnanediol-3-glucuronide levels	rs373544655	A	G	0.133104	0.103702	0.0234559	9.81858e-06	7905	0.00246658	19.5416	0.167428	35.9234
Pregnanediol-3-glucuronide levels	rs73031169	T	A	0.0668137	-0.155761	0.0318825	1.03176e-06	7905	0.00301024	23.8618	0.167428	35.9234
Pregnanediol-3-glucuronide levels	rs80266383	T	C	0.011271	0.344955	0.0740103	3.14824e-06	7905	0.00274061	21.7185	0.167428	35.9234
Pregnanediol-3-glucuronide levels	rs1398346	T	C	0.872981	-0.112864	0.0238303	2.1782e-06	7905	0.00282956	22.4255	0.167428	35.9234
Pregnanediol-3-glucuronide levels	rs143169841	G	T	0.0307456	-0.205716	0.0464547	9.49705e-06	7905	0.00247457	19.605	0.167428	35.9234
Pregnanediol-3-glucuronide levels	rs27739	T	A	0.599112	-0.0845624	0.016481	2.88346e-07	7905	0.00331926	26.3195	0.167428	35.9234
Pregnanediol-3-glucuronide levels	rs10491431	A	C	0.147178	0.159672	0.0221564	5.73677e-13	7905	0.006527	51.9217	0.167428	35.9234
Pregnanediol-3-glucuronide levels	rs17155647	G	A	0.0723968	0.139464	0.0305678	5.05632e-06	7905	0.00262635	20.8107	0.167428	35.9234
Pregnanediol-3-glucuronide levels	rs808635	G	A	0.114508	-0.1154	0.0245696	2.64165e-06	7905	0.00278294	22.0549	0.167428	35.9234
Pregnanediol-3-glucuronide levels	rs4270764	T	A	0.483564	0.0698572	0.0157887	9.6663e-06	7905	0.00247032	19.5713	0.167428	35.9234
Pregnanediol-3-glucuronide levels	rs2757768	C	A	0.709616	-0.0772448	0.0174848	9.96962e-06	7905	0.00246289	19.5122	0.167428	35.9234
Pregnanediol-3-glucuronide levels	rs17807104	G	A	0.0586216	-0.150964	0.0336934	7.4458e-06	7905	0.00253311	20.07	0.167428	35.9234
Pregnanediol-3-glucuronide levels	rs62418519	C	T	0.0159669	0.278757	0.0630167	9.70939e-06	7905	0.00246925	19.5628	0.167428	35.9234
Pregnanediol-3-glucuronide levels	rs73014590	G	A	0.096293	-0.120004	0.0268062	7.57912e-06	7905	0.00252883	20.036	0.167428	35.9234
Pregnanediol-3-glucuronide levels	rs871386	A	C	0.00933333	-0.363388	0.0818898	9.09988e-06	7905	0.00248484	19.6866	0.167428	35.9234
Pregnanediol-3-glucuronide levels	rs74870453	G	A	0.0232779	0.233729	0.0523469	8.00642e-06	7905	0.00251563	19.9312	0.167428	35.9234
Pregnanediol-3-glucuronide levels	rs117325608	A	G	0.0299085	-0.21282	0.0466694	5.11158e-06	7905	0.00262372	20.7898	0.167428	35.9234
Pregnanediol-3-glucuronide levels	rs75540483	A	G	0.0111111	0.359944	0.0752553	1.72725e-06	7905	0.00288562	22.871	0.167428	35.9234
Pregnanediol-3-glucuronide levels	rs3124236	A	C	0.860837	0.106379	0.0229556	3.58487e-06	7905	0.00270928	21.4696	0.167428	35.9234
Pregnanediol-3-glucuronide levels	rs10984496	T	C	0.0848497	-0.131576	0.0285403	4.02324e-06	7905	0.00268144	21.2484	0.167428	35.9234
Pregnanediol-3-glucuronide levels	rs75171534	G	C	0.0176083	0.267569	0.0593723	6.58662e-06	7905	0.00256264	20.3046	0.167428	35.9234
Pregnanediol-3-glucuronide levels	rs80237154	G	C	0.060254	0.40501	0.0327994	4.98852e-35	7905	0.0189235	152.437	0.167428	35.9234
Pregnanediol-3-glucuronide levels	rs150475427	A	G	0.0740481	0.14134	0.030009	2.47826e-06	7905	0.00279839	22.1777	0.167428	35.9234
Pregnanediol-3-glucuronide levels	rs11045508	G	A	0.10802	-0.124603	0.0254252	9.54558e-07	7905	0.00302907	24.0114	0.167428	35.9234
Pregnanediol-3-glucuronide levels	rs117428564	T	C	0.0182258	0.388923	0.0585135	2.99702e-11	7905	0.00555767	44.1677	0.167428	35.9234
Pregnanediol-3-glucuronide levels	rs143234824	G	C	0.0155953	-0.301878	0.0636075	2.07537e-06	7905	0.00284125	22.5183	0.167428	35.9234
Pregnanediol-3-glucuronide levels	rs4149056	C	T	0.157362	0.253066	0.0213692	2.3518e-32	7905	0.0174322	140.211	0.167428	35.9234
Pregnanediol-3-glucuronide levels	rs11045856	G	T	0.238346	-0.153839	0.0181992	2.83795e-17	7905	0.00895815	71.4362	0.167428	35.9234
Pregnanediol-3-glucuronide levels	rs2900485	T	C	0.0683258	-0.139968	0.0315622	9.2212e-06	7905	0.00248166	19.6613	0.167428	35.9234
Pregnanediol-3-glucuronide levels	rs1886858	C	T	0.227336	0.0944613	0.0188672	5.53885e-07	7905	0.00316094	25.0601	0.167428	35.9234
Pregnanediol-3-glucuronide levels	rs142032916	G	A	0.134305	0.104153	0.0234473	8.91229e-06	7905	0.00248985	19.7264	0.167428	35.9234
Pregnanediol-3-glucuronide levels	rs75043972	A	T	0.00901587	0.378977	0.0838637	6.21424e-06	7905	0.00257665	20.4159	0.167428	35.9234
Pregnanediol-3-glucuronide levels	rs1423891	C	T	0.358556	-0.0770243	0.0169898	5.80005e-06	7905	0.00259328	20.548	0.167428	35.9234
Pregnanediol-3-glucuronide levels	rs11641219	C	T	0.413481	-0.0734574	0.0165846	9.4559e-06	7905	0.00247561	19.6133	0.167428	35.9234
Pregnanediol-3-glucuronide levels	rs58848254	G	C	0.0600711	0.146312	0.032932	8.87702e-06	7905	0.0024908	19.7339	0.167428	35.9234
Pregnanediol-3-glucuronide levels	rs4148415	T	C	0.355231	-0.102332	0.016413	4.52426e-10	7905	0.00489344	38.8631	0.167428	35.9234
Pregnanediol-3-glucuronide levels	rs4420571	T	C	0.0849477	0.135692	0.0283416	1.68666e-06	7905	0.00289135	22.9166	0.167428	35.9234
Pregnanediol-3-glucuronide levels	rs296379	G	A	0.837865	-0.113191	0.0214861	1.37837e-07	7905	0.00349852	27.7459	0.167428	35.9234
Carnitine C18:2 levels	rs1134688	G	T	0.227878	0.0830956	0.0180512	4.15776e-06	8268	0.00255642	21.1855	0.183058	39.1895
Carnitine C18:2 levels	rs58966590	G	A	0.129154	-0.108169	0.0227277	1.94232e-06	8268	0.00273216	22.6459	0.183058	39.1895
Carnitine C18:2 levels	rs914836	A	C	0.0974694	-0.113195	0.0255607	9.48992e-06	8268	0.00236635	19.6067	0.183058	39.1895
Carnitine C18:2 levels	rs138727147	T	C	0.00535215	0.482957	0.103949	3.38267e-06	8268	0.00260401	21.581	0.183058	39.1895
Carnitine C18:2 levels	rs7569782	T	A	0.161433	0.0945217	0.020616	4.54273e-06	8268	0.00253601	21.016	0.183058	39.1895
Carnitine C18:2 levels	rs6749194	G	A	0.581701	0.0709156	0.0157355	6.58379e-06	8268	0.00245051	20.3057	0.183058	39.1895
Carnitine C18:2 levels	rs12470864	A	G	0.387479	-0.083486	0.0156288	9.20196e-08	8268	0.00343937	28.528	0.183058	39.1895
Carnitine C18:2 levels	rs11709130	A	G	0.019091	0.249532	0.0559874	8.31377e-06	8268	0.00239679	19.8594	0.183058	39.1895
Carnitine C18:2 levels	rs7638009	C	T	0.257871	-0.0840503	0.0172065	1.03539e-06	8268	0.00287767	23.8555	0.183058	39.1895
Carnitine C18:2 levels	rs555814385	C	G	0.00964104	-0.401795	0.0766654	1.59801e-07	8268	0.00331108	27.4603	0.183058	39.1895
Carnitine C18:2 levels	rs146426907	A	G	0.0139881	-0.294583	0.0647295	5.33974e-06	8268	0.00249876	20.7065	0.183058	39.1895
Carnitine C18:2 levels	rs2388875	A	G	0.156028	0.0930987	0.0209604	8.92769e-06	8268	0.00238041	19.7235	0.183058	39.1895
Carnitine C18:2 levels	rs62380891	T	A	0.0636684	0.154897	0.0305804	4.0791e-07	8268	0.00309353	25.6504	0.183058	39.1895
Carnitine C18:2 levels	rs12523195	C	T	0.389038	-0.0764338	0.0156588	1.05438e-06	8268	0.00287345	23.8204	0.183058	39.1895
Carnitine C18:2 levels	rs2667735	G	A	0.863636	-0.0979547	0.0220663	9.03298e-06	8268	0.0023777	19.7009	0.183058	39.1895
Carnitine C18:2 levels	rs200838	C	A	0.521331	0.124988	0.0150915	1.21113e-16	8268	0.00822779	68.5751	0.183058	39.1895
Carnitine C18:2 levels	rs149235996	G	A	0.0121685	-0.323238	0.0689067	2.71948e-06	8268	0.0026544	21.9997	0.183058	39.1895
Carnitine C18:2 levels	rs13209735	T	G	0.00133301	0.916324	0.207083	9.64846e-06	8268	0.00236255	19.5751	0.183058	39.1895
Carnitine C18:2 levels	rs80313677	G	A	0.00678623	0.418967	0.0914539	4.62367e-06	8268	0.00253194	20.9822	0.183058	39.1895
Carnitine C18:2 levels	rs2894189	C	A	0.566889	-0.0690861	0.0151273	4.94764e-06	8268	0.00251631	20.8523	0.183058	39.1895
Carnitine C18:2 levels	rs756487	C	T	0.213574	-0.112018	0.018649	1.89382e-09	8268	0.00434483	36.0711	0.183058	39.1895
Carnitine C18:2 levels	rs1997928	A	G	0.280311	0.111531	0.0167662	2.88858e-11	8268	0.00532357	44.2402	0.183058	39.1895
Carnitine C18:2 levels	rs9374176	T	C	0.40436	0.10127	0.0155589	7.57409e-11	8268	0.00509781	42.3544	0.183058	39.1895
Carnitine C18:2 levels	rs41288592	T	C	0.0227603	-0.248847	0.0503536	7.73283e-07	8268	0.00294525	24.4174	0.183058	39.1895
Carnitine C18:2 levels	rs62421680	A	G	0.211527	0.0832243	0.0186533	8.13327e-06	8268	0.00240184	19.9014	0.183058	39.1895
Carnitine C18:2 levels	rs12210538	G	A	0.239215	-0.300546	0.0173208	1.91337e-67	8268	0.0351359	301.01	0.183058	39.1895
Carnitine C18:2 levels	rs17579009	T	C	0.0815144	0.12353	0.0276073	7.65744e-06	8268	0.00241572	20.0167	0.183058	39.1895
Carnitine C18:2 levels	rs112921933	T	C	0.00935894	-0.371461	0.0791535	2.69331e-06	8268	0.00265663	22.0182	0.183058	39.1895
Carnitine C18:2 levels	rs2494528	C	T	0.352464	0.0852041	0.0158216	7.23303e-08	8268	0.00349542	28.9945	0.183058	39.1895
Carnitine C18:2 levels	rs140089546	C	T	0.0256845	-0.267373	0.0472839	1.56182e-08	8268	0.0038524	31.9671	0.183058	39.1895
Carnitine C18:2 levels	rs1524581	G	A	0.570578	0.0731146	0.0153697	1.96415e-06	8268	0.00272954	22.6242	0.183058	39.1895
Carnitine C18:2 levels	rs4947092	A	G	0.761596	0.147576	0.0177768	1.02723e-16	8268	0.00826645	68.9	0.183058	39.1895
Carnitine C18:2 levels	rs7748974	A	G	0.39614	0.105399	0.0157083	1.94923e-11	8268	0.00541571	45.0101	0.183058	39.1895
Carnitine C18:2 levels	rs117586079	A	G	0.0455543	0.169919	0.0365818	3.40206e-06	8268	0.00260268	21.5699	0.183058	39.1895
Carnitine C18:2 levels	rs17146352	G	A	0.0250091	-0.215233	0.0487179	9.96433e-06	8268	0.00235514	19.5135	0.183058	39.1895
Carnitine C18:2 levels	rs62449441	A	T	0.0566409	-0.14559	0.0328949	9.60341e-06	8268	0.00236362	19.584	0.183058	39.1895
Carnitine C18:2 levels	rs141181597	G	A	0.00521465	0.465091	0.102756	6.00596e-06	8268	0.00247165	20.4812	0.183058	39.1895
Carnitine C18:2 levels	rs16924104	G	C	0.25908	-0.0788082	0.0175095	6.76715e-06	8268	0.00244417	20.253	0.183058	39.1895
Carnitine C18:2 levels	rs964686	T	C	0.318545	0.0941272	0.0162175	6.47355e-09	8268	0.00405785	33.6789	0.183058	39.1895
Carnitine C18:2 levels	rs1171618	C	T	0.374797	0.0970579	0.0156949	6.24757e-10	8268	0.00460405	38.2331	0.183058	39.1895
Carnitine C18:2 levels	rs58310495	T	C	0.155954	0.125081	0.0207146	1.55751e-09	8268	0.00439054	36.4523	0.183058	39.1895
Carnitine C18:2 levels	rs635071	G	A	0.708576	0.0787206	0.0164887	1.80404e-06	8268	0.00274921	22.7876	0.183058	39.1895
Carnitine C18:2 levels	rs145699906	A	G	0.0113375	-0.325936	0.0713574	4.93205e-06	8268	0.00251705	20.8584	0.183058	39.1895
Carnitine C18:2 levels	rs72733546	C	T	0.175986	-0.0891522	0.0198753	7.27174e-06	8268	0.00242762	20.1155	0.183058	39.1895
Carnitine C18:2 levels	rs113728463	T	C	0.0175363	-0.259504	0.058281	8.48223e-06	8268	0.00239218	19.8212	0.183058	39.1895
Carnitine C18:2 levels	rs4808987	G	A	0.980054	0.236542	0.0529144	7.81146e-06	8268	0.00241113	19.9785	0.183058	39.1895
Carnitine C18:2 levels	rs151188997	A	C	0.0125671	0.299515	0.0671243	8.11597e-06	8268	0.00240233	19.9055	0.183058	39.1895
Imidazole propionate levels	rs35357722	A	G	0.193428	-0.0880485	0.0193985	5.65391e-06	7776	0.00264242	20.5966	0.0841081	25.4079
Imidazole propionate levels	rs142267292	G	A	0.0114712	0.353639	0.0722819	9.95637e-07	7776	0.00306881	23.9304	0.0841081	25.4079
Imidazole propionate levels	rs72703866	C	A	0.0116445	0.316146	0.071305	9.26258e-06	7776	0.00252164	19.6528	0.0841081	25.4079
Imidazole propionate levels	rs79264717	A	C	0.0323121	0.1943	0.043327	7.30867e-06	7776	0.00257959	20.1056	0.0841081	25.4079
Imidazole propionate levels	rs76397969	G	A	0.0387401	0.190167	0.0398667	1.8416e-06	7776	0.00291759	22.7477	0.0841081	25.4079
Imidazole propionate levels	rs67864795	G	A	0.412223	-0.0745882	0.0157769	2.27098e-06	7776	0.00286612	22.3452	0.0841081	25.4079
Imidazole propionate levels	rs181498012	G	T	0.0165649	0.274611	0.0598247	4.42698e-06	7776	0.00270236	21.0651	0.0841081	25.4079
Imidazole propionate levels	rs230842	T	G	0.806618	-0.0953256	0.0200063	1.89063e-06	7776	0.00291114	22.6973	0.0841081	25.4079
Imidazole propionate levels	rs74512247	G	A	0.011207	-0.330011	0.0724728	5.27382e-06	7776	0.00265946	20.7298	0.0841081	25.4079
Imidazole propionate levels	rs150426336	T	C	0.0200316	0.246048	0.0554694	9.17546e-06	7776	0.00252394	19.6708	0.0841081	25.4079
Imidazole propionate levels	rs77155312	G	C	0.0754901	-0.131172	0.0289655	5.93863e-06	7776	0.00263039	20.5026	0.0841081	25.4079
Imidazole propionate levels	rs9385262	T	C	0.127806	-0.113172	0.022863	7.42021e-07	7776	0.00314115	24.4963	0.0841081	25.4079
Imidazole propionate levels	rs143286316	T	C	0.00829445	0.385822	0.0847409	5.28953e-06	7776	0.00265874	20.7241	0.0841081	25.4079
Imidazole propionate levels	rs148776679	A	G	0.00850844	0.374037	0.0834687	7.42365e-06	7776	0.00257576	20.0757	0.0841081	25.4079
Imidazole propionate levels	rs12358655	T	C	0.108303	0.116617	0.0245774	2.08621e-06	7776	0.00288695	22.5082	0.0841081	25.4079
Imidazole propionate levels	rs11226778	C	T	0.094076	-0.130406	0.0260224	5.40657e-07	7776	0.00321917	25.1066	0.0841081	25.4079
Imidazole propionate levels	rs11613331	A	G	0.54595	0.128639	0.0154882	9.93102e-17	7776	0.00879329	68.9655	0.0841081	25.4079
Imidazole propionate levels	rs138583408	T	C	0.0377395	0.185727	0.0402833	4.01645e-06	7776	0.0027262	21.2514	0.0841081	25.4079
Imidazole propionate levels	rs77357348	A	G	0.00845161	0.410029	0.083761	9.81944e-07	7776	0.00307222	23.9571	0.0841081	25.4079
Imidazole propionate levels	rs2274051	T	C	0.324638	0.0737642	0.0164039	6.89999e-06	7776	0.00259366	20.2155	0.0841081	25.4079
Imidazole propionate levels	rs150825212	A	G	0.048031	0.163119	0.0357683	5.10477e-06	7776	0.00266745	20.7922	0.0841081	25.4079
Imidazole propionate levels	rs1551174	C	T	0.697403	-0.0798983	0.0171124	3.02608e-06	7776	0.00279564	21.7942	0.0841081	25.4079
Imidazole propionate levels	rs117777277	T	C	0.0564641	-0.169204	0.0331102	3.21623e-07	7776	0.00334723	26.1087	0.0841081	25.4079
Imidazole propionate levels	rs12977952	G	C	0.240193	-0.0842856	0.0181999	3.63736e-06	7776	0.00275053	21.4416	0.0841081	25.4079
Imidazole propionate levels	rs6510025	T	C	0.00585736	-0.446059	0.0991611	6.84893e-06	7776	0.00259548	20.2297	0.0841081	25.4079
Imidazole propionate levels	rs117650271	T	C	0.0209943	-0.247292	0.0532865	3.47068e-06	7776	0.00276203	21.5315	0.0841081	25.4079
Imidazole propionate levels	rs6122249	A	G	0.230784	0.0874742	0.0181333	1.40737e-06	7776	0.00298368	23.2645	0.0841081	25.4079
Imidazole propionate levels	rs17672321	T	C	0.0462914	0.163922	0.0370176	9.50113e-06	7776	0.0025154	19.6041	0.0841081	25.4079
Oleoyl-linoleoyl-glycerol (18:1/18:2) [2] levels	rs7555577	C	A	0.663946	0.111763	0.0163847	9.0268e-12	8069	0.00573327	46.517	0.149659	32.0958
Oleoyl-linoleoyl-glycerol (18:1/18:2) [2] levels	rs4665710	C	A	0.790807	0.104998	0.0191992	4.5281e-08	8069	0.00369291	29.9012	0.149659	32.0958
Oleoyl-linoleoyl-glycerol (18:1/18:2) [2] levels	rs4665972	C	T	0.589764	-0.0949113	0.0159683	2.78633e-09	8069	0.00435915	35.3192	0.149659	32.0958
Oleoyl-linoleoyl-glycerol (18:1/18:2) [2] levels	rs143580427	T	C	0.0130081	0.324015	0.0687548	2.44559e-06	8069	0.0027448	22.2032	0.149659	32.0958
Oleoyl-linoleoyl-glycerol (18:1/18:2) [2] levels	rs6773745	T	C	0.191002	-0.0895662	0.0198476	6.40061e-06	8069	0.00251743	20.3594	0.149659	32.0958
Oleoyl-linoleoyl-glycerol (18:1/18:2) [2] levels	rs74426325	A	G	0.039078	-0.179327	0.0403557	8.84428e-06	8069	0.00244118	19.7412	0.149659	32.0958
Oleoyl-linoleoyl-glycerol (18:1/18:2) [2] levels	rs74546513	C	T	0.0269231	-0.212576	0.0479644	9.33813e-06	8069	0.00242837	19.6373	0.149659	32.0958
Oleoyl-linoleoyl-glycerol (18:1/18:2) [2] levels	rs143113227	T	C	0.0282855	-0.213888	0.0471562	5.74034e-06	8069	0.00254314	20.5678	0.149659	32.0958
Oleoyl-linoleoyl-glycerol (18:1/18:2) [2] levels	rs2517674	T	G	0.230273	0.0854179	0.0183819	3.37026e-06	8069	0.00266893	21.5878	0.149659	32.0958
Oleoyl-linoleoyl-glycerol (18:1/18:2) [2] levels	rs10456391	C	T	0.353356	0.0736971	0.0164009	7.00706e-06	8069	0.00249609	20.1863	0.149659	32.0958
Oleoyl-linoleoyl-glycerol (18:1/18:2) [2] levels	rs9468925	A	G	0.370984	0.0818297	0.0159908	3.09966e-07	8069	0.00323485	26.1803	0.149659	32.0958
Oleoyl-linoleoyl-glycerol (18:1/18:2) [2] levels	rs2251396	A	G	0.296377	-0.085027	0.0170472	6.10878e-07	8069	0.00307363	24.8714	0.149659	32.0958
Oleoyl-linoleoyl-glycerol (18:1/18:2) [2] levels	rs141832602	A	G	0.0154716	0.283876	0.0636273	8.13735e-06	8069	0.00246082	19.9004	0.149659	32.0958
Oleoyl-linoleoyl-glycerol (18:1/18:2) [2] levels	rs9322536	G	A	0.698176	-0.0770017	0.0169858	5.80726e-06	8069	0.00254041	20.5457	0.149659	32.0958
Oleoyl-linoleoyl-glycerol (18:1/18:2) [2] levels	rs62466318	T	C	0.192572	-0.105181	0.0197458	9.99732e-08	8069	0.00350414	28.3673	0.149659	32.0958
Oleoyl-linoleoyl-glycerol (18:1/18:2) [2] levels	rs117969746	C	T	0.0182904	0.2579	0.057326	6.83266e-06	8069	0.00250203	20.2345	0.149659	32.0958
Oleoyl-linoleoyl-glycerol (18:1/18:2) [2] levels	rs4727384	C	T	0.0330727	-0.19606	0.0438625	7.82664e-06	8069	0.00247	19.9749	0.149659	32.0958
Oleoyl-linoleoyl-glycerol (18:1/18:2) [2] levels	rs13702	C	T	0.290375	-0.0959609	0.0171027	2.01303e-08	8069	0.00388641	31.474	0.149659	32.0958
Oleoyl-linoleoyl-glycerol (18:1/18:2) [2] levels	rs76106245	G	A	0.0234579	0.231485	0.0519284	8.28161e-06	8069	0.00245668	19.8668	0.149659	32.0958
Oleoyl-linoleoyl-glycerol (18:1/18:2) [2] levels	rs79721685	T	A	0.0188092	0.275801	0.0575693	1.66142e-06	8069	0.00283633	22.9457	0.149659	32.0958
Oleoyl-linoleoyl-glycerol (18:1/18:2) [2] levels	rs10738681	A	G	0.558185	0.074683	0.0161635	3.82845e-06	8069	0.00263879	21.3435	0.149659	32.0958
Oleoyl-linoleoyl-glycerol (18:1/18:2) [2] levels	rs76891180	G	T	0.0351937	0.196744	0.0424016	3.48371e-06	8069	0.0026611	21.5244	0.149659	32.0958
Oleoyl-linoleoyl-glycerol (18:1/18:2) [2] levels	rs41291902	G	A	0.0838197	0.140916	0.0279044	4.41926e-07	8069	0.00315054	25.4957	0.149659	32.0958
Oleoyl-linoleoyl-glycerol (18:1/18:2) [2] levels	rs174541	C	T	0.353628	0.0735228	0.0163362	6.77579e-06	8069	0.00250399	20.2504	0.149659	32.0958
Oleoyl-linoleoyl-glycerol (18:1/18:2) [2] levels	rs78221557	A	G	0.0211083	0.262842	0.0541753	1.22409e-06	8069	0.00290872	23.5331	0.149659	32.0958
Oleoyl-linoleoyl-glycerol (18:1/18:2) [2] levels	rs486394	C	A	0.282996	0.0778248	0.0174584	8.28307e-06	8069	0.00245663	19.8664	0.149659	32.0958
Oleoyl-linoleoyl-glycerol (18:1/18:2) [2] levels	rs7104343	T	C	0.0902485	-0.121446	0.027155	7.73818e-06	8069	0.0024727	19.9967	0.149659	32.0958
Oleoyl-linoleoyl-glycerol (18:1/18:2) [2] levels	rs141414463	T	C	0.0223092	0.251327	0.0528987	2.02312e-06	8069	0.00278969	22.5674	0.149659	32.0958
Oleoyl-linoleoyl-glycerol (18:1/18:2) [2] levels	rs61905084	C	T	0.183053	-0.121626	0.0204106	2.53851e-09	8069	0.00438142	35.5004	0.149659	32.0958
Oleoyl-linoleoyl-glycerol (18:1/18:2) [2] levels	rs193108398	A	G	0.0082008	0.400522	0.0860708	3.26494e-06	8069	0.00267644	21.6488	0.149659	32.0958
Oleoyl-linoleoyl-glycerol (18:1/18:2) [2] levels	rs964184	C	G	0.86883	-0.266594	0.0229003	2.53568e-31	8069	0.0165183	135.491	0.149659	32.0958
Oleoyl-linoleoyl-glycerol (18:1/18:2) [2] levels	rs2127905	C	A	0.891904	-0.123151	0.0253973	1.24089e-06	8069	0.00290548	23.5068	0.149659	32.0958
Oleoyl-linoleoyl-glycerol (18:1/18:2) [2] levels	rs59061211	G	A	0.380916	0.0743786	0.0162003	4.40724e-06	8069	0.00260554	21.0738	0.149659	32.0958
Oleoyl-linoleoyl-glycerol (18:1/18:2) [2] levels	rs2669559	C	T	0.516696	-0.0730262	0.0156803	3.20536e-06	8069	0.00268079	21.6841	0.149659	32.0958
Oleoyl-linoleoyl-glycerol (18:1/18:2) [2] levels	rs7309088	T	C	0.514819	-0.0768142	0.0156766	9.58679e-07	8069	0.00296667	24.0033	0.149659	32.0958
Oleoyl-linoleoyl-glycerol (18:1/18:2) [2] levels	rs17093174	G	A	0.0269543	-0.220217	0.047896	4.26931e-06	8069	0.00261305	21.1347	0.149659	32.0958
Oleoyl-linoleoyl-glycerol (18:1/18:2) [2] levels	rs75715461	C	G	0.0323755	0.206082	0.0439941	2.80903e-06	8069	0.00271202	21.9373	0.149659	32.0958
Oleoyl-linoleoyl-glycerol (18:1/18:2) [2] levels	rs16955393	A	G	0.194829	-0.0934302	0.0201161	3.40804e-06	8069	0.00266629	21.5665	0.149659	32.0958
Oleoyl-linoleoyl-glycerol (18:1/18:2) [2] levels	rs116843064	A	G	0.0215234	-0.329743	0.0530687	5.18129e-10	8069	0.00476191	38.5982	0.149659	32.0958
Oleoyl-linoleoyl-glycerol (18:1/18:2) [2] levels	rs143729015	A	G	0.0432806	-0.184698	0.0382663	1.38854e-06	8069	0.00287885	23.2908	0.149659	32.0958
Oleoyl-linoleoyl-glycerol (18:1/18:2) [2] levels	rs143594399	T	C	0.0135876	-0.322024	0.0675396	1.86121e-06	8069	0.00280943	22.7275	0.149659	32.0958
Oleoyl-linoleoyl-glycerol (18:1/18:2) [2] levels	rs111784051	G	T	0.0388386	0.211084	0.0402849	1.60777e-07	8069	0.00339103	27.4485	0.149659	32.0958
Oleoyl-linoleoyl-glycerol (18:1/18:2) [2] levels	rs405697	G	A	0.7169	0.102945	0.0173489	2.95997e-09	8069	0.00434466	35.2013	0.149659	32.0958
Oleoyl-linoleoyl-glycerol (18:1/18:2) [2] levels	rs483082	T	G	0.224256	0.136317	0.0186543	2.72077e-13	8069	0.00657442	53.3869	0.149659	32.0958
Docosadioate (C22-DC) levels	rs112450191	A	G	0.117128	-0.108526	0.024071	6.52607e-06	8225	0.00246531	20.3223	0.071771	22.6328
Docosadioate (C22-DC) levels	rs35220805	T	C	0.102238	-0.112507	0.0251545	7.72623e-06	8225	0.00242626	19.9996	0.071771	22.6328
Docosadioate (C22-DC) levels	rs10494656	C	T	0.0168047	0.266519	0.0602998	9.87432e-06	8225	0.00236951	19.5308	0.071771	22.6328
Docosadioate (C22-DC) levels	rs143501816	T	C	0.0143387	-0.315401	0.0655434	1.49352e-06	8225	0.00280745	23.1506	0.071771	22.6328
Docosadioate (C22-DC) levels	rs77482050	A	G	0.00664715	-0.42848	0.0953112	6.93787e-06	8225	0.00245116	20.2054	0.071771	22.6328
Docosadioate (C22-DC) levels	rs146159281	A	G	0.290553	-0.0757886	0.0170214	8.48541e-06	8225	0.00240456	19.8204	0.071771	22.6328
Docosadioate (C22-DC) levels	rs2718810	C	T	0.985946	-0.303758	0.065236	3.21965e-06	8225	0.00262907	21.6758	0.071771	22.6328
Docosadioate (C22-DC) levels	rs115194121	T	A	0.0103061	0.344504	0.0759163	5.68043e-06	8225	0.00249745	20.5879	0.071771	22.6328
Docosadioate (C22-DC) levels	rs807691	G	A	0.867079	0.102843	0.0229109	7.1612e-06	8225	0.00244381	20.1446	0.071771	22.6328
Docosadioate (C22-DC) levels	rs116868321	C	A	0.0135135	0.296689	0.0666423	8.50888e-06	8225	0.00240393	19.8151	0.071771	22.6328
Docosadioate (C22-DC) levels	rs28580760	T	C	0.0642727	-0.158446	0.0315609	5.15837e-07	8225	0.00305492	25.1975	0.071771	22.6328
Docosadioate (C22-DC) levels	rs148935347	T	C	0.0266544	0.217539	0.0476756	5.04515e-06	8225	0.00252492	20.815	0.071771	22.6328
Docosadioate (C22-DC) levels	rs113362767	A	G	0.0778105	0.130525	0.0293652	8.79371e-06	8225	0.00239631	19.7522	0.071771	22.6328
Docosadioate (C22-DC) levels	rs2656266	C	G	0.327676	0.0733514	0.0165316	9.1206e-06	8225	0.00238788	19.6826	0.071771	22.6328
Docosadioate (C22-DC) levels	rs34364916	T	G	0.139642	-0.105975	0.0225197	2.52805e-06	8225	0.00268521	22.1399	0.071771	22.6328
Docosadioate (C22-DC) levels	rs7834035	G	A	0.518528	-0.0690073	0.0153458	6.8975e-06	8225	0.0024525	20.2165	0.071771	22.6328
Docosadioate (C22-DC) levels	rs115060581	G	T	0.0145517	0.29254	0.065016	6.81128e-06	8225	0.00245542	20.2406	0.071771	22.6328
Docosadioate (C22-DC) levels	rs61903593	G	A	0.0189037	0.275068	0.0563719	1.06338e-06	8225	0.00288645	23.804	0.071771	22.6328
Docosadioate (C22-DC) levels	rs11045856	G	T	0.240203	-0.0836644	0.0178067	2.62109e-06	8225	0.00267679	22.0703	0.071771	22.6328
Docosadioate (C22-DC) levels	rs57598683	C	T	0.011567	0.369614	0.0717563	2.59155e-07	8225	0.00321545	26.526	0.071771	22.6328
Docosadioate (C22-DC) levels	rs144956048	G	C	0.0903776	0.120231	0.0270255	8.63442e-06	8225	0.00240052	19.787	0.071771	22.6328
Docosadioate (C22-DC) levels	rs61946796	A	G	0.0589853	0.146065	0.0329742	9.43706e-06	8225	0.00237998	19.6173	0.071771	22.6328
Docosadioate (C22-DC) levels	rs941604	G	A	0.613967	-0.075243	0.0161533	3.19226e-06	8225	0.00263105	21.6922	0.071771	22.6328
Docosadioate (C22-DC) levels	rs79146877	A	G	0.0204057	0.253193	0.0547098	3.69326e-06	8225	0.00259721	21.4125	0.071771	22.6328
Docosadioate (C22-DC) levels	rs146081133	T	C	0.0118266	-0.322178	0.0719981	7.64755e-06	8225	0.00242861	20.0191	0.071771	22.6328
Docosadioate (C22-DC) levels	rs897457	T	A	0.519909	-0.0718038	0.0155924	4.12355e-06	8225	0.00257167	21.2013	0.071771	22.6328
Docosadioate (C22-DC) levels	rs73197368	T	C	0.0241631	0.223313	0.0500645	8.17666e-06	8225	0.00241314	19.8913	0.071771	22.6328
Docosadioate (C22-DC) levels	rs35871519	A	T	0.80198	0.0932879	0.0197163	2.22854e-06	8225	0.00271446	22.3818	0.071771	22.6328
N-oleoyltaurine levels	rs72684470	A	G	0.0796677	0.136524	0.0294063	3.43909e-06	7375	0.00291412	21.5486	0.122745	33.1427
N-oleoyltaurine levels	rs72688502	A	G	0.043425	0.206677	0.039157	1.30494e-07	7375	0.00376328	27.8514	0.122745	33.1427
N-oleoyltaurine levels	rs11588062	T	C	0.323679	-0.117538	0.0168476	3.02597e-12	7375	0.00655634	48.6589	0.122745	33.1427
N-oleoyltaurine levels	rs41294480	G	A	0.0593347	0.154668	0.0340498	5.56161e-06	7375	0.00278995	20.6279	0.122745	33.1427
N-oleoyltaurine levels	rs324420	A	C	0.213306	0.238942	0.0192045	1.54606e-35	7375	0.0205587	154.761	0.122745	33.1427
N-oleoyltaurine levels	rs324419	C	T	0.840909	0.103382	0.0219573	2.49803e-06	7375	0.00299686	22.1623	0.122745	33.1427
N-oleoyltaurine levels	rs45497198	A	G	0.0225329	0.258069	0.05402	1.77666e-06	7375	0.00308502	22.8163	0.122745	33.1427
N-oleoyltaurine levels	rs35827425	G	A	0.465012	-0.0816519	0.016015	3.42427e-07	7375	0.00351228	25.9873	0.122745	33.1427
N-oleoyltaurine levels	rs1060478	C	T	0.143201	0.126323	0.0226692	2.51211e-08	7375	0.00419282	31.0438	0.122745	33.1427
N-oleoyltaurine levels	rs13024246	C	G	0.670557	0.0790412	0.0172434	4.56478e-06	7375	0.00284095	21.006	0.122745	33.1427
N-oleoyltaurine levels	rs13075176	G	A	0.985372	0.310815	0.0669567	3.45016e-06	7375	0.00291331	21.5426	0.122745	33.1427
N-oleoyltaurine levels	rs79483157	A	C	0.0142022	0.315773	0.0675955	2.98997e-06	7375	0.00295032	21.8171	0.122745	33.1427
N-oleoyltaurine levels	rs11723204	G	T	0.0246493	0.237019	0.0515842	4.33183e-06	7375	0.0028545	21.1064	0.122745	33.1427
N-oleoyltaurine levels	rs114012095	T	A	0.0202851	-0.26348	0.0570409	3.8535e-06	7375	0.00288473	21.3307	0.122745	33.1427
N-oleoyltaurine levels	rs76836241	G	A	0.0671673	-0.161717	0.0320444	4.49589e-07	7375	0.0034415	25.4618	0.122745	33.1427
N-oleoyltaurine levels	rs62443966	A	C	0.122779	0.117933	0.0241527	1.04589e-06	7375	0.00322237	23.8353	0.122745	33.1427
N-oleoyltaurine levels	rs17784899	T	A	0.141479	-0.11941	0.0231944	2.62946e-07	7375	0.00358092	26.497	0.122745	33.1427
N-oleoyltaurine levels	rs75069001	C	T	0.0294717	-0.213208	0.04744	6.98086e-06	7375	0.00273129	20.193	0.122745	33.1427
N-oleoyltaurine levels	rs10795313	C	T	0.78684	-0.0889487	0.0194852	4.9966e-06	7375	0.00281762	20.833	0.122745	33.1427
N-oleoyltaurine levels	rs113792108	T	C	0.020191	0.310829	0.0564161	3.5967e-08	7375	0.00409912	30.3472	0.122745	33.1427
N-oleoyltaurine levels	rs76376676	T	C	0.0329717	0.227986	0.045262	4.72816e-07	7375	0.00342843	25.3648	0.122745	33.1427
N-oleoyltaurine levels	rs117428564	T	C	0.0184502	0.298966	0.058889	3.83915e-07	7375	0.00348256	25.7666	0.122745	33.1427
N-oleoyltaurine levels	rs57743625	A	G	0.168707	0.15086	0.0211018	8.73234e-13	7375	0.00688253	51.0965	0.122745	33.1427
N-oleoyltaurine levels	rs1493327	G	T	0.73222	0.0811331	0.0181335	7.66976e-06	7375	0.00270703	20.0131	0.122745	33.1427
N-oleoyltaurine levels	rs141436484	G	A	0.119775	0.115323	0.0245444	2.62039e-06	7375	0.00298447	22.0704	0.122745	33.1427
N-oleoyltaurine levels	rs116864900	G	A	0.0848037	-0.13556	0.0286717	2.2673e-06	7375	0.0030219	22.348	0.122745	33.1427
N-oleoyltaurine levels	rs4808395	A	G	0.401652	0.084776	0.016431	2.47586e-07	7375	0.00359659	26.6134	0.122745	33.1427
N-oleoyltaurine levels	rs56399505	A	G	0.0348789	0.224646	0.0443725	4.13298e-07	7375	0.00346339	25.6243	0.122745	33.1427
N-oleoyltaurine levels	rs11671525	C	T	0.17625	-0.0978676	0.0211976	3.89479e-06	7375	0.00288197	21.3102	0.122745	33.1427
N-oleoyltaurine levels	rs45571735	G	C	0.0441688	-0.178927	0.0399503	7.50803e-06	7375	0.0027125	20.0537	0.122745	33.1427
N-oleoyltaurine levels	rs114202229	T	C	0.0137098	0.315399	0.0683695	3.96595e-06	7375	0.00287728	21.2754	0.122745	33.1427
Beta-citrylglutamate levels	rs75671791	C	T	0.00695886	0.409065	0.0922202	9.17533e-06	8226	0.0023862	19.671	0.472636	116.111
Beta-citrylglutamate levels	rs204082	T	C	0.0647299	-0.154698	0.0310703	6.3924e-07	8226	0.00300457	24.7841	0.472636	116.111
Beta-citrylglutamate levels	rs9428235	G	T	0.890169	-0.11074	0.024821	8.13798e-06	8226	0.00241397	19.9005	0.472636	116.111
Beta-citrylglutamate levels	rs12735920	A	G	0.0801129	0.126959	0.0282395	6.93103e-06	8226	0.00245109	20.2073	0.472636	116.111
Beta-citrylglutamate levels	rs11715829	C	T	0.0636196	-0.142235	0.0312467	5.31393e-06	8226	0.0025126	20.7157	0.472636	116.111
Beta-citrylglutamate levels	rs7647281	T	C	0.0257331	-0.216104	0.048215	7.39154e-06	8226	0.0024362	20.0843	0.472636	116.111
Beta-citrylglutamate levels	rs869417	C	T	0.554716	0.14065	0.0153046	3.92531e-20	8226	0.0101627	84.4364	0.472636	116.111
Beta-citrylglutamate levels	rs7628618	A	C	0.376099	0.0899223	0.0157685	1.17952e-08	8226	0.00393778	32.5124	0.472636	116.111
Beta-citrylglutamate levels	rs79399676	A	C	0.0514303	0.152885	0.0345245	9.49719e-06	8226	0.00237822	19.6051	0.472636	116.111
Beta-citrylglutamate levels	rs1344404	C	T	0.933607	0.145381	0.0305958	2.01738e-06	8226	0.00273724	22.5728	0.472636	116.111
Beta-citrylglutamate levels	rs62325356	A	G	0.14626	0.10885	0.0216692	5.07976e-07	8226	0.0030581	25.227	0.472636	116.111
Beta-citrylglutamate levels	rs35188503	A	G	0.0146699	-0.290683	0.065726	9.74961e-06	8226	0.00237216	19.5551	0.472636	116.111
Beta-citrylglutamate levels	rs74654439	T	A	0.0148412	0.300354	0.0637977	2.50271e-06	8226	0.0026872	22.1591	0.472636	116.111
Beta-citrylglutamate levels	rs75976622	A	T	0.0374847	0.185057	0.0402515	4.27559e-06	8226	0.00256297	21.132	0.472636	116.111
Beta-citrylglutamate levels	rs819010	T	C	0.590217	0.070307	0.0158044	8.6446e-06	8226	0.00239999	19.785	0.472636	116.111
Beta-citrylglutamate levels	rs139700037	A	G	0.0123071	-0.309659	0.0698311	9.23286e-06	8226	0.00238476	19.6591	0.472636	116.111
Beta-citrylglutamate levels	rs11770721	G	A	0.403377	-0.07344	0.0158338	3.51493e-06	8226	0.00260839	21.5075	0.472636	116.111
Beta-citrylglutamate levels	rs147440499	G	A	0.0120098	-0.314356	0.0706942	8.71976e-06	8226	0.00239797	19.7683	0.472636	116.111
Beta-citrylglutamate levels	rs1265921	C	T	0.222454	-0.0827899	0.0185351	7.9449e-06	8226	0.00241949	19.9462	0.472636	116.111
Beta-citrylglutamate levels	rs7080386	A	C	0.424912	0.0678861	0.0153668	9.9745e-06	8226	0.00236688	19.5114	0.472636	116.111
Beta-citrylglutamate levels	rs2814315	C	T	0.729193	0.0790856	0.0176151	7.13376e-06	8226	0.0024444	20.152	0.472636	116.111
Beta-citrylglutamate levels	rs35090089	A	G	0.0888081	0.123672	0.0268583	4.13198e-06	8226	0.00257086	21.1973	0.472636	116.111
Beta-citrylglutamate levels	rs147990312	C	T	0.00688604	0.421757	0.0926145	5.26616e-06	8226	0.00251469	20.7329	0.472636	116.111
Beta-citrylglutamate levels	rs72969568	C	G	0.0210965	0.236243	0.0533827	9.62393e-06	8226	0.00237517	19.5799	0.472636	116.111
Beta-citrylglutamate levels	rs183040180	C	T	0.0207489	0.434419	0.0535141	4.7455e-16	8226	0.00794744	65.8833	0.472636	116.111
Beta-citrylglutamate levels	rs72970334	A	G	0.0782346	0.168242	0.0285822	3.95039e-09	8226	0.00419434	34.6395	0.472636	116.111
Beta-citrylglutamate levels	rs4753215	A	T	0.0197303	-0.384857	0.0554798	4.00816e-12	8226	0.00581577	48.1087	0.472636	116.111
Beta-citrylglutamate levels	rs148036544	T	A	0.0212596	0.698684	0.0528196	6.06947e-40	8226	0.0208277	174.931	0.472636	116.111
Beta-citrylglutamate levels	rs7950615	A	G	0.302972	0.086821	0.0167703	2.25395e-07	8226	0.00324763	26.7955	0.472636	116.111
Beta-citrylglutamate levels	rs77228234	G	A	0.00368053	-1.40682	0.123801	6.3494e-30	8226	0.0154552	129.099	0.472636	116.111
Beta-citrylglutamate levels	rs146192685	C	T	0.304566	0.120769	0.0174693	4.73755e-12	8226	0.00577637	47.7809	0.472636	116.111
Beta-citrylglutamate levels	rs12276991	C	T	0.291065	0.10586	0.0168408	3.25911e-10	8226	0.00478045	39.5032	0.472636	116.111
Beta-citrylglutamate levels	rs7111856	A	G	0.811043	0.137171	0.0199024	5.49323e-12	8226	0.00574149	47.4906	0.472636	116.111
Beta-citrylglutamate levels	rs185111662	G	T	0.0132911	-0.403825	0.0658185	8.49317e-10	8226	0.00455532	37.6344	0.472636	116.111
Beta-citrylglutamate levels	rs1973314	T	C	0.0716135	-0.133953	0.0298127	7.01831e-06	8226	0.00244821	20.1835	0.472636	116.111
Beta-citrylglutamate levels	rs558641174	G	A	0.00800049	-0.424613	0.0847859	5.49819e-07	8226	0.00303968	25.0746	0.472636	116.111
Beta-citrylglutamate levels	rs72954723	A	G	0.0241602	-0.225409	0.0493927	5.02802e-06	8226	0.0025254	20.8215	0.472636	116.111
Beta-citrylglutamate levels	rs140100229	T	C	0.0304547	0.235262	0.0447485	1.46081e-07	8226	0.00334889	27.6338	0.472636	116.111
Beta-citrylglutamate levels	rs147942232	T	C	0.0415044	-0.812118	0.0375396	8.66077e-104	8226	0.0538318	467.9	0.472636	116.111
Beta-citrylglutamate levels	rs489009	T	C	0.515178	-0.40642	0.0147553	5.22107e-167	8226	0.0844407	758.488	0.472636	116.111
Beta-citrylglutamate levels	rs80078229	G	A	0.017277	1.23675	0.0575237	1.56506e-102	8226	0.0532033	462.13	0.472636	116.111
Beta-citrylglutamate levels	rs11018889	T	C	0.0981063	-0.363449	0.0252081	3.98991e-47	8226	0.0246479	207.827	0.472636	116.111
Beta-citrylglutamate levels	rs11018892	A	G	0.0406162	-0.26511	0.0384399	5.32076e-12	8226	0.00574904	47.5535	0.472636	116.111
Beta-citrylglutamate levels	rs11018921	C	T	0.227691	0.152674	0.0182234	5.38705e-17	8226	0.00846044	70.1723	0.472636	116.111
Beta-citrylglutamate levels	rs142570795	G	A	0.0233297	0.224776	0.0505469	8.7125e-06	8226	0.00239817	19.7699	0.472636	116.111
Beta-citrylglutamate levels	rs116934140	T	C	0.0097692	-0.357783	0.0775651	3.97506e-06	8226	0.00257986	21.2716	0.472636	116.111
Beta-citrylglutamate levels	rs76668237	C	T	0.0170399	-0.262027	0.0592364	9.71551e-06	8226	0.00237298	19.5618	0.472636	116.111
Beta-citrylglutamate levels	rs10830500	T	C	0.213234	-0.168123	0.0185037	1.02832e-19	8226	0.009936	82.5337	0.472636	116.111
Beta-citrylglutamate levels	rs80220779	C	T	0.107815	0.142257	0.0249924	1.25556e-08	8226	0.00392316	32.3911	0.472636	116.111
Beta-citrylglutamate levels	rs7924367	A	G	0.40213	-0.0809712	0.0155647	1.96889e-07	8226	0.00327917	27.0567	0.472636	116.111
Beta-citrylglutamate levels	rs74791408	C	T	0.0642	-0.160108	0.03123	2.94835e-07	8226	0.00318499	26.277	0.472636	116.111
Beta-citrylglutamate levels	rs75013257	A	G	0.0230327	0.556304	0.0512547	1.91451e-27	8226	0.0141186	117.775	0.472636	116.111
Beta-citrylglutamate levels	rs72966168	G	A	0.117853	0.158953	0.0235376	1.44662e-11	8226	0.00551345	45.594	0.472636	116.111
Beta-citrylglutamate levels	rs147187084	T	A	0.0272084	-0.305217	0.0471031	9.18647e-11	8226	0.0050783	41.9771	0.472636	116.111
Beta-citrylglutamate levels	rs17274112	G	A	0.0114439	-0.37833	0.0713318	1.13413e-07	8226	0.00340803	28.1235	0.472636	116.111
Beta-citrylglutamate levels	rs4313537	T	A	0.27328	-0.0962936	0.0177418	5.71471e-08	8226	0.00356828	29.4506	0.472636	116.111
Beta-citrylglutamate levels	rs79686775	T	C	0.0153837	0.520013	0.0619884	4.90807e-17	8226	0.00848241	70.3561	0.472636	116.111
Beta-citrylglutamate levels	rs1496661	G	A	0.0200319	0.273677	0.0548216	5.97143e-07	8226	0.00302044	24.9154	0.472636	116.111
Beta-citrylglutamate levels	rs112873424	C	T	0.0299988	0.197127	0.0445844	9.80528e-06	8226	0.00237086	19.5443	0.472636	116.111
Beta-citrylglutamate levels	rs9518755	C	T	0.0646641	-0.138639	0.0311334	8.46553e-06	8226	0.00240482	19.825	0.472636	116.111
Beta-citrylglutamate levels	rs140612660	C	G	0.0328592	0.195625	0.0430088	5.40311e-06	8226	0.00250873	20.6837	0.472636	116.111
Beta-citrylglutamate levels	rs4444401	G	A	0.526448	0.0696842	0.0157537	9.71829e-06	8226	0.00237292	19.5613	0.472636	116.111
Beta-citrylglutamate levels	rs62108988	A	G	0.0141291	0.291446	0.0642671	5.76258e-06	8226	0.00249382	20.5605	0.472636	116.111
1-(1-enyl-stearoyl)-GPE (p-18:0) levels	rs1053846	G	T	0.254523	0.0854319	0.0177727	1.53275e-06	8249	0.0027933	23.1009	0.0799802	25.5211
1-(1-enyl-stearoyl)-GPE (p-18:0) levels	rs77692382	T	C	0.249388	0.129581	0.0179402	5.0872e-13	8249	0.00628476	52.1582	0.0799802	25.5211
1-(1-enyl-stearoyl)-GPE (p-18:0) levels	rs2490407	T	C	0.200037	-0.0991046	0.0193417	2.99315e-07	8249	0.00317261	26.2478	0.0799802	25.5211
1-(1-enyl-stearoyl)-GPE (p-18:0) levels	rs60763630	A	G	0.10478	-0.112253	0.0253139	9.23164e-06	8249	0.00237817	19.6595	0.0799802	25.5211
1-(1-enyl-stearoyl)-GPE (p-18:0) levels	rs6846205	G	A	0.719799	0.0804004	0.0174713	4.18735e-06	8249	0.00256066	21.1719	0.0799802	25.5211
1-(1-enyl-stearoyl)-GPE (p-18:0) levels	rs111296862	A	G	0.0186939	-0.258863	0.0570384	5.66829e-06	8249	0.0024907	20.5921	0.0799802	25.5211
1-(1-enyl-stearoyl)-GPE (p-18:0) levels	rs2196639	C	G	0.91033	0.124477	0.0273024	5.1352e-06	8249	0.00251352	20.7812	0.0799802	25.5211
1-(1-enyl-stearoyl)-GPE (p-18:0) levels	rs1468295	A	T	0.822235	-0.0929387	0.020455	5.5308e-06	8249	0.00249636	20.639	0.0799802	25.5211
1-(1-enyl-stearoyl)-GPE (p-18:0) levels	rs2540682	A	T	0.181222	0.0951163	0.0198993	1.75403e-06	8249	0.00276205	22.8417	0.0799802	25.5211
1-(1-enyl-stearoyl)-GPE (p-18:0) levels	rs28601761	G	C	0.42293	-0.0700892	0.0156508	7.52333e-06	8249	0.00242534	20.0504	0.0799802	25.5211
1-(1-enyl-stearoyl)-GPE (p-18:0) levels	rs146206211	C	T	0.130859	-0.109413	0.0230433	2.05274e-06	8249	0.0027256	22.5394	0.0799802	25.5211
1-(1-enyl-stearoyl)-GPE (p-18:0) levels	rs10809965	T	C	0.0477032	0.160233	0.0357906	7.57117e-06	8249	0.00242388	20.0383	0.0799802	25.5211
1-(1-enyl-stearoyl)-GPE (p-18:0) levels	rs13301187	A	C	0.179266	0.089709	0.020182	8.78878e-06	8249	0.00238948	19.7532	0.0799802	25.5211
1-(1-enyl-stearoyl)-GPE (p-18:0) levels	rs117803155	A	G	0.0128018	0.313305	0.0691851	5.94041e-06	8249	0.00247988	20.5024	0.0799802	25.5211
1-(1-enyl-stearoyl)-GPE (p-18:0) levels	rs11251446	G	A	0.0457328	-0.165403	0.0370058	7.83409e-06	8249	0.00241599	19.9729	0.0799802	25.5211
1-(1-enyl-stearoyl)-GPE (p-18:0) levels	rs181908620	A	G	0.0327949	-0.197524	0.0428132	3.95718e-06	8249	0.00257374	21.2804	0.0799802	25.5211
1-(1-enyl-stearoyl)-GPE (p-18:0) levels	rs145725805	A	G	0.0108338	0.33788	0.0747465	6.17394e-06	8249	0.00247097	20.4286	0.0799802	25.5211
1-(1-enyl-stearoyl)-GPE (p-18:0) levels	rs174560	C	T	0.307781	-0.124804	0.0167125	8.16011e-14	8249	0.00671501	55.7531	0.0799802	25.5211
1-(1-enyl-stearoyl)-GPE (p-18:0) levels	rs9554177	A	G	0.401154	0.0718881	0.0157526	5.0291e-06	8249	0.00251833	20.8211	0.0799802	25.5211
1-(1-enyl-stearoyl)-GPE (p-18:0) levels	rs56274401	C	A	0.0223989	0.23731	0.0523957	5.92116e-06	8249	0.00248062	20.5086	0.0799802	25.5211
1-(1-enyl-stearoyl)-GPE (p-18:0) levels	rs573615	T	C	0.319556	0.0762448	0.0165243	3.9479e-06	8249	0.00257427	21.2848	0.0799802	25.5211
1-(1-enyl-stearoyl)-GPE (p-18:0) levels	rs55943228	C	A	0.0244836	0.229466	0.0493967	3.3946e-06	8249	0.00260919	21.5742	0.0799802	25.5211
1-(1-enyl-stearoyl)-GPE (p-18:0) levels	rs189545437	G	A	0.00169965	-0.844663	0.187797	6.86808e-06	8249	0.00244638	20.2248	0.0799802	25.5211
1-(1-enyl-stearoyl)-GPE (p-18:0) levels	rs17886492	A	G	0.0636077	0.14067	0.0316796	8.97939e-06	8249	0.00238454	19.7123	0.0799802	25.5211
1-(1-enyl-stearoyl)-GPE (p-18:0) levels	rs12954877	T	C	0.137254	-0.116231	0.0224499	2.25075e-07	8249	0.00323895	26.7985	0.0799802	25.5211
1-(1-enyl-stearoyl)-GPE (p-18:0) levels	rs7412	T	C	0.0837277	0.129306	0.0279132	3.61376e-06	8249	0.00259471	21.4542	0.0799802	25.5211
1-(1-enyl-stearoyl)-GPE (p-18:0) levels	rs76668835	T	C	0.0446158	0.16651	0.0375124	9.04677e-06	8249	0.00238283	19.6982	0.0799802	25.5211
1-(1-enyl-stearoyl)-GPE (p-18:0) levels	rs80319729	T	C	0.0733293	-0.140133	0.0297728	2.51715e-06	8249	0.0026784	22.1481	0.0799802	25.5211
Eicosanedioate (C20-DC) levels	rs7549830	C	T	0.128944	0.102708	0.0225638	5.3166e-06	8258	0.00250277	20.7147	0.060343	27.8436
Eicosanedioate (C20-DC) levels	rs1898585	T	C	0.158152	0.0942902	0.0209477	6.75629e-06	8258	0.00244749	20.2561	0.060343	27.8436
Eicosanedioate (C20-DC) levels	rs143214193	A	G	0.018523	0.250158	0.0566112	9.92121e-06	8258	0.00235898	19.5218	0.060343	27.8436
Eicosanedioate (C20-DC) levels	rs2720373	A	T	0.322129	0.072731	0.0163631	8.79702e-06	8258	0.00238669	19.7516	0.060343	27.8436
Eicosanedioate (C20-DC) levels	rs9460969	C	T	0.0340066	-0.216371	0.0418544	2.3457e-07	8258	0.0032258	26.7184	0.060343	27.8436
Eicosanedioate (C20-DC) levels	rs60953408	T	C	0.0792121	-0.153677	0.0279697	3.92031e-08	8258	0.00364236	30.1812	0.060343	27.8436
Eicosanedioate (C20-DC) levels	rs2104361	C	T	0.930321	-0.140681	0.0298911	2.52051e-06	8258	0.00267515	22.1453	0.060343	27.8436
Eicosanedioate (C20-DC) levels	rs148344129	G	A	0.0108062	-0.331239	0.072691	5.19371e-06	8258	0.00250817	20.7595	0.060343	27.8436
Eicosanedioate (C20-DC) levels	rs2209785	C	A	0.757053	-0.0800826	0.0177095	6.1254e-06	8258	0.0024701	20.4437	0.060343	27.8436
Eicosanedioate (C20-DC) levels	rs11045856	G	T	0.240151	-0.13339	0.0174063	1.81166e-14	8258	0.00706124	58.7122	0.060343	27.8436
Eicosanedioate (C20-DC) levels	rs58310495	T	C	0.1559	0.16543	0.020708	1.36337e-15	8258	0.00766892	63.8039	0.060343	27.8436
Eicosanedioate (C20-DC) levels	rs11615107	T	C	0.066979	-0.142182	0.0302361	2.57137e-06	8258	0.00267055	22.1071	0.060343	27.8436
Eicosanedioate (C20-DC) levels	rs148818093	G	A	0.00431558	0.555592	0.11563	1.54813e-06	8258	0.00278794	23.0816	0.060343	27.8436
Eicosanedioate (C20-DC) levels	rs12589095	A	C	0.241668	0.0858335	0.0178715	1.56456e-06	8258	0.00278551	23.0614	0.060343	27.8436
Eicosanedioate (C20-DC) levels	rs117458474	T	G	0.0252064	-0.233453	0.048585	1.54723e-06	8258	0.00278809	23.0828	0.060343	27.8436
Eicosanedioate (C20-DC) levels	rs8043431	G	A	0.163484	-0.0979867	0.0203024	1.3905e-06	8258	0.00281282	23.2881	0.060343	27.8436
Eicosanedioate (C20-DC) levels	rs34980332	C	T	0.0410403	0.18258	0.0378343	1.39448e-06	8258	0.00281214	23.2825	0.060343	27.8436
Eicosanedioate (C20-DC) levels	rs8066589	C	T	0.600111	-0.0692572	0.0156631	9.79331e-06	8258	0.00236196	19.5465	0.060343	27.8436
Eicosanedioate (C20-DC) levels	rs17248364	G	C	0.0953882	0.115235	0.0259822	9.20163e-06	8258	0.00237634	19.6658	0.060343	27.8436
2-o-methylascorbic acid levels	rs181833059	A	G	0.00995602	-0.345909	0.0731596	2.26574e-06	8219	0.00271258	22.3499	0.391967	90.6953
2-o-methylascorbic acid levels	rs17684132	A	C	0.0602586	-0.145042	0.0305613	2.07539e-06	8219	0.00273298	22.5184	0.391967	90.6953
2-o-methylascorbic acid levels	rs151009964	T	C	0.0263029	-0.208906	0.0454962	4.39604e-06	8219	0.0025587	21.0788	0.391967	90.6953
2-o-methylascorbic acid levels	rs139940856	C	G	0.0221434	-0.219569	0.0490488	7.58598e-06	8219	0.00243225	20.0345	0.391967	90.6953
2-o-methylascorbic acid levels	rs62241898	A	T	0.0982964	0.115494	0.0246521	2.79991e-06	8219	0.00266338	21.9435	0.391967	90.6953
2-o-methylascorbic acid levels	rs73855271	G	A	0.0206299	-0.244522	0.0512147	1.80203e-06	8219	0.00276583	22.7898	0.391967	90.6953
2-o-methylascorbic acid levels	rs710989	T	C	0.505065	-0.0645533	0.014421	7.59377e-06	8219	0.00243203	20.0327	0.391967	90.6953
2-o-methylascorbic acid levels	rs62383014	C	A	0.0361108	-0.205067	0.0387141	1.1774e-07	8219	0.00340216	28.0509	0.391967	90.6953
2-o-methylascorbic acid levels	rs111368659	T	C	0.036771	-0.17402	0.0389461	7.88713e-06	8219	0.00242325	19.9602	0.391967	90.6953
2-o-methylascorbic acid levels	rs9497988	T	C	0.0659057	-0.138144	0.0294771	2.7793e-06	8219	0.00266512	21.9578	0.391967	90.6953
2-o-methylascorbic acid levels	rs1012976	A	G	0.900305	-0.118914	0.0243709	1.0644e-06	8219	0.00288834	23.8022	0.391967	90.6953
2-o-methylascorbic acid levels	rs916688	A	G	0.983128	-0.267852	0.0564531	2.08842e-06	8219	0.00273154	22.5065	0.391967	90.6953
2-o-methylascorbic acid levels	rs59761505	A	C	0.163603	0.0929555	0.019685	2.33354e-06	8219	0.00270573	22.2933	0.391967	90.6953
2-o-methylascorbic acid levels	rs145582815	A	C	0.0190896	-0.241785	0.0533639	5.87408e-06	8219	0.0024915	20.5238	0.391967	90.6953
2-o-methylascorbic acid levels	rs34841713	T	C	0.0716557	-0.13554	0.0282592	1.61622e-06	8219	0.00279114	22.999	0.391967	90.6953
2-o-methylascorbic acid levels	rs66721987	A	G	0.108807	0.10531	0.0236924	8.79443e-06	8219	0.00239806	19.7522	0.391967	90.6953
2-o-methylascorbic acid levels	rs56301706	T	C	0.00536324	0.440731	0.0997411	9.92724e-06	8219	0.00237001	19.5206	0.391967	90.6953
2-o-methylascorbic acid levels	rs191815311	A	G	0.0228933	0.229447	0.0484519	2.18442e-06	8219	0.00272108	22.4201	0.391967	90.6953
2-o-methylascorbic acid levels	rs145885369	T	C	0.0134773	-0.279977	0.0625925	7.71238e-06	8219	0.00242843	20.003	0.391967	90.6953
2-o-methylascorbic acid levels	rs76637894	A	G	0.0276923	-0.206623	0.0446108	3.62692e-06	8219	0.00260331	21.4472	0.391967	90.6953
2-o-methylascorbic acid levels	rs11046651	C	A	0.0403216	0.162959	0.0368838	9.95368e-06	8219	0.00236939	19.5155	0.391967	90.6953
2-o-methylascorbic acid levels	rs8239	G	A	0.178339	-0.0861974	0.0191201	6.53774e-06	8219	0.0024667	20.319	0.391967	90.6953
2-o-methylascorbic acid levels	rs17123825	G	C	0.0745387	0.124136	0.0276672	7.23114e-06	8219	0.00244334	20.1261	0.391967	90.6953
2-o-methylascorbic acid levels	rs3136220	T	C	0.0369738	-0.173634	0.0390755	8.84833e-06	8219	0.00239662	19.7403	0.391967	90.6953
2-o-methylascorbic acid levels	rs475225	C	T	0.658616	-0.0725362	0.0153419	2.26777e-06	8219	0.00271239	22.3484	0.391967	90.6953
2-o-methylascorbic acid levels	rs12481701	A	G	0.0716669	-0.145312	0.0288904	4.91058e-07	8219	0.00306861	25.2924	0.391967	90.6953
2-o-methylascorbic acid levels	rs9606169	A	G	0.108187	0.115469	0.0238251	1.25643e-06	8219	0.00284973	23.4831	0.391967	90.6953
2-o-methylascorbic acid levels	rs77229319	T	G	0.0253411	-0.262914	0.0457601	9.16646e-09	8219	0.00400031	33.0026	0.391967	90.6953
2-o-methylascorbic acid levels	rs3788313	G	A	0.0525963	-0.196773	0.0326207	1.61789e-09	8219	0.00440765	36.378	0.391967	90.6953
2-o-methylascorbic acid levels	rs3788315	A	G	0.0711898	-0.236633	0.0284678	9.38515e-17	8219	0.00833658	69.0776	0.391967	90.6953
2-o-methylascorbic acid levels	rs77573782	T	C	0.05424	0.187075	0.032391	7.67194e-09	8219	0.00404208	33.3486	0.391967	90.6953
2-o-methylascorbic acid levels	rs11089318	T	G	0.156749	0.122667	0.020204	1.26801e-09	8219	0.00446497	36.8532	0.391967	90.6953
2-o-methylascorbic acid levels	rs12484727	A	G	0.0623534	0.252888	0.0302281	5.95978e-17	8219	0.00844371	69.9728	0.391967	90.6953
2-o-methylascorbic acid levels	rs10212039	T	C	0.772813	0.0788839	0.0175931	7.33276e-06	8219	0.00244012	20.0995	0.391967	90.6953
2-o-methylascorbic acid levels	rs5993873	G	A	0.547307	0.22039	0.0146214	2.43232e-51	8219	0.0268995	227.143	0.391967	90.6953
2-o-methylascorbic acid levels	rs5748476	T	C	0.0237891	0.312515	0.0476411	5.38906e-11	8219	0.00520824	43.0202	0.391967	90.6953
2-o-methylascorbic acid levels	rs117373339	T	C	0.0179659	-0.280336	0.0544001	2.56041e-07	8219	0.00322061	26.5493	0.391967	90.6953
2-o-methylascorbic acid levels	rs16982844	A	C	0.0681818	-0.301859	0.0287775	9.66252e-26	8219	0.0132102	110.001	0.391967	90.6953
2-o-methylascorbic acid levels	rs165656	C	G	0.521386	-0.432168	0.0139709	1e-200	8219	0.104282	956.645	0.391967	90.6953
2-o-methylascorbic acid levels	rs9306235	A	G	0.0645549	0.276179	0.0299295	2.76577e-20	8219	0.0102539	85.1288	0.391967	90.6953
2-o-methylascorbic acid levels	rs62223683	A	G	0.0879885	-0.243985	0.0258647	3.98051e-21	8219	0.0107106	88.9622	0.391967	90.6953
2-o-methylascorbic acid levels	rs1110478	T	C	0.882846	-0.26777	0.0224555	8.82239e-33	8219	0.0170063	142.158	0.391967	90.6953
2-o-methylascorbic acid levels	rs76973306	A	G	0.00984469	-0.36349	0.0735895	7.83518e-07	8219	0.0029597	24.392	0.391967	90.6953
2-o-methylascorbic acid levels	rs55812801	T	G	0.0860781	0.156331	0.025925	1.63837e-09	8219	0.0044047	36.3536	0.391967	90.6953
2-o-methylascorbic acid levels	rs117393483	A	G	0.0345995	0.191413	0.0401965	1.91749e-06	8219	0.00275138	22.6705	0.391967	90.6953
2-o-methylascorbic acid levels	rs79440454	C	G	0.023324	-0.230291	0.0477177	1.39231e-06	8219	0.00282584	23.2857	0.391967	90.6953
2-o-methylascorbic acid levels	rs877118	T	C	0.598307	0.121785	0.0148964	2.94789e-16	8219	0.00806656	66.822	0.391967	90.6953
2-o-methylascorbic acid levels	rs79693817	T	C	0.0292291	-0.356357	0.043172	1.52725e-16	8219	0.0082217	68.1178	0.391967	90.6953
2-o-methylascorbic acid levels	rs117148342	A	G	0.0122606	0.351732	0.065757	8.84551e-08	8219	0.00346906	28.6045	0.391967	90.6953
2-o-methylascorbic acid levels	rs34220917	G	C	0.0701055	-0.228672	0.0284423	8.99608e-16	8219	0.00780325	64.6236	0.391967	90.6953
2-o-methylascorbic acid levels	rs417309	A	G	0.087902	-0.135624	0.0256079	1.18266e-07	8219	0.00340116	28.0427	0.391967	90.6953
2-o-methylascorbic acid levels	rs147901936	T	C	0.0057948	0.484031	0.0949942	3.48054e-07	8219	0.00314893	25.9565	0.391967	90.6953
2-o-methylascorbic acid levels	rs9606256	A	G	0.180927	0.180288	0.0187578	7.16098e-22	8219	0.0111147	92.3558	0.391967	90.6953
2-o-methylascorbic acid levels	rs75050869	A	C	0.0608959	-0.181402	0.0304411	2.53594e-09	8219	0.00430202	35.5024	0.391967	90.6953
2-o-methylascorbic acid levels	rs373747	C	T	0.518223	-0.0917744	0.0151634	1.42733e-09	8219	0.0044371	36.6222	0.391967	90.6953
2-o-methylascorbic acid levels	rs438798	G	A	0.464469	-0.185358	0.0144487	1.132e-37	8219	0.0196307	164.535	0.391967	90.6953
2-o-methylascorbic acid levels	rs9606287	C	T	0.141714	-0.132455	0.0208165	1.97862e-10	8219	0.00490194	40.4777	0.391967	90.6953
2-o-methylascorbic acid levels	rs138991067	T	C	0.020994	-0.225172	0.0508757	9.60305e-06	8219	0.00237769	19.584	0.391967	90.6953
S-methylcysteine sulfoxide levels	rs4650576	T	C	0.663886	-0.0710227	0.0160688	9.87435e-06	8255	0.00236093	19.5309	0.0588709	22.386
S-methylcysteine sulfoxide levels	rs80315105	C	T	0.0207348	0.236455	0.0528936	7.80765e-06	8255	0.00241504	19.9795	0.0588709	22.386
S-methylcysteine sulfoxide levels	rs11588066	A	G	0.109298	0.110864	0.0244442	5.74967e-06	8255	0.0024856	20.5648	0.0588709	22.386
S-methylcysteine sulfoxide levels	rs4950816	T	C	0.355545	0.0732546	0.0162855	6.85453e-06	8255	0.00244505	20.2284	0.0588709	22.386
S-methylcysteine sulfoxide levels	rs10172635	A	G	0.817701	-0.092789	0.0195969	2.19188e-06	8255	0.00270847	22.4137	0.0588709	22.386
S-methylcysteine sulfoxide levels	rs115974689	G	A	0.0101384	-0.337271	0.0753128	7.52538e-06	8255	0.00242354	20.05	0.0588709	22.386
S-methylcysteine sulfoxide levels	rs11675668	A	G	0.196033	0.0851809	0.0192092	9.23412e-06	8255	0.00237638	19.659	0.0588709	22.386
S-methylcysteine sulfoxide levels	rs6781890	A	G	0.0209824	0.23373	0.0527658	9.442e-06	8255	0.00237124	19.6164	0.0588709	22.386
S-methylcysteine sulfoxide levels	rs80293484	T	C	0.07081	-0.141758	0.0297396	1.87315e-06	8255	0.00274482	22.7154	0.0588709	22.386
S-methylcysteine sulfoxide levels	rs115293060	C	T	0.00962241	-0.372699	0.0783154	1.94598e-06	8255	0.00273599	22.6421	0.0588709	22.386
S-methylcysteine sulfoxide levels	rs13165157	C	G	0.108792	-0.108913	0.0243728	7.87296e-06	8255	0.00241314	19.9638	0.0588709	22.386
S-methylcysteine sulfoxide levels	rs35991001	T	C	0.00949021	0.422181	0.0782647	6.88014e-08	8255	0.00351253	29.0911	0.0588709	22.386
S-methylcysteine sulfoxide levels	rs283053	C	T	0.708075	0.0753848	0.0166359	5.85803e-06	8255	0.0024813	20.5291	0.0588709	22.386
S-methylcysteine sulfoxide levels	rs62443125	C	T	0.0256395	0.219343	0.0479583	4.79363e-06	8255	0.00252757	20.9129	0.0588709	22.386
S-methylcysteine sulfoxide levels	rs9355993	G	A	0.0201237	-0.266292	0.0537709	7.33229e-07	8255	0.00296221	24.5198	0.0588709	22.386
S-methylcysteine sulfoxide levels	rs10794129	T	C	0.73699	-0.0799218	0.0174745	4.79371e-06	8255	0.00252758	20.913	0.0588709	22.386
S-methylcysteine sulfoxide levels	rs78012616	T	C	0.0337632	-0.186076	0.0418236	8.62435e-06	8255	0.00239211	19.7894	0.0588709	22.386
S-methylcysteine sulfoxide levels	rs74580354	C	T	0.0204873	0.240821	0.0538255	7.67341e-06	8255	0.00241904	20.0128	0.0588709	22.386
S-methylcysteine sulfoxide levels	rs1901074	G	T	0.0482843	0.165874	0.0353666	2.73043e-06	8255	0.00265765	21.992	0.0588709	22.386
S-methylcysteine sulfoxide levels	rs55836930	G	T	0.024656	0.219733	0.0488108	6.74066e-06	8255	0.00244893	20.2607	0.0588709	22.386
S-methylcysteine sulfoxide levels	rs117859338	G	T	0.0932255	-0.115978	0.0260486	8.49253e-06	8255	0.00239565	19.8188	0.0588709	22.386
S-methylcysteine sulfoxide levels	rs8098741	G	C	0.0804774	-0.130125	0.0278515	2.98111e-06	8255	0.0026373	21.8232	0.0588709	22.386
S-methylcysteine sulfoxide levels	rs2837269	G	A	0.333516	0.0720151	0.0160636	7.35608e-06	8255	0.00242878	20.0935	0.0588709	22.386
1-(1-enyl-palmitoyl)-GPE (p-16:0) levels	rs77692382	T	C	0.249263	0.0982977	0.0179868	4.62922e-08	8227	0.00361713	29.8589	0.0679651	23.9211
1-(1-enyl-palmitoyl)-GPE (p-16:0) levels	rs76885665	A	C	0.00912631	-0.363158	0.0817259	8.84642e-06	8227	0.00239436	19.7409	0.0679651	23.9211
1-(1-enyl-palmitoyl)-GPE (p-16:0) levels	rs77832879	G	T	0.0155295	-0.292015	0.0619621	2.44334e-06	8227	0.00269244	22.2051	0.0679651	23.9211
1-(1-enyl-palmitoyl)-GPE (p-16:0) levels	rs7693006	G	T	0.939626	0.145081	0.0326295	8.73581e-06	8227	0.00239727	19.7649	0.0679651	23.9211
1-(1-enyl-palmitoyl)-GPE (p-16:0) levels	rs111296862	A	G	0.0187439	-0.302556	0.0569972	1.10678e-07	8227	0.00341333	28.1708	0.0679651	23.9211
1-(1-enyl-palmitoyl)-GPE (p-16:0) levels	rs79871490	A	G	0.152453	0.104884	0.0219233	1.71708e-06	8227	0.00277433	22.8824	0.0679651	23.9211
1-(1-enyl-palmitoyl)-GPE (p-16:0) levels	rs12525532	T	C	0.36959	-0.0721024	0.0161927	8.47672e-06	8227	0.00240422	19.8224	0.0679651	23.9211
1-(1-enyl-palmitoyl)-GPE (p-16:0) levels	rs4715365	T	C	0.0519975	0.159553	0.0354557	6.79293e-06	8227	0.00245544	20.2457	0.0679651	23.9211
1-(1-enyl-palmitoyl)-GPE (p-16:0) levels	rs118097029	C	T	0.0182548	-0.258965	0.0571568	5.87663e-06	8227	0.00248899	20.523	0.0679651	23.9211
1-(1-enyl-palmitoyl)-GPE (p-16:0) levels	rs9387924	G	A	0.845423	-0.0950185	0.0214438	9.37788e-06	8227	0.00238087	19.6294	0.0679651	23.9211
1-(1-enyl-palmitoyl)-GPE (p-16:0) levels	rs116881245	A	G	0.0100683	-0.344308	0.0775196	8.9311e-06	8227	0.00239216	19.7227	0.0679651	23.9211
1-(1-enyl-palmitoyl)-GPE (p-16:0) levels	rs11204144	T	C	0.0330811	0.193383	0.0435695	9.05911e-06	8227	0.00238886	19.6954	0.0679651	23.9211
1-(1-enyl-palmitoyl)-GPE (p-16:0) levels	rs75346547	T	C	0.0175268	0.279273	0.05885	2.07986e-06	8227	0.00272983	22.5143	0.0679651	23.9211
1-(1-enyl-palmitoyl)-GPE (p-16:0) levels	rs117167063	A	G	0.0225989	-0.237905	0.0523132	5.42367e-06	8227	0.00250757	20.6766	0.0679651	23.9211
1-(1-enyl-palmitoyl)-GPE (p-16:0) levels	rs72745785	A	C	0.0298953	-0.201903	0.0453787	8.61584e-06	8227	0.00240047	19.7914	0.0679651	23.9211
1-(1-enyl-palmitoyl)-GPE (p-16:0) levels	rs72745420	T	C	0.0405718	-0.176521	0.0389919	5.97978e-06	8227	0.00248497	20.4898	0.0679651	23.9211
1-(1-enyl-palmitoyl)-GPE (p-16:0) levels	rs117318363	A	G	0.032638	-0.196651	0.0430246	4.86176e-06	8227	0.00253289	20.8859	0.0679651	23.9211
1-(1-enyl-palmitoyl)-GPE (p-16:0) levels	rs140871278	T	C	0.0283835	-0.218032	0.0466659	2.97984e-06	8227	0.00264636	21.8241	0.0679651	23.9211
1-(1-enyl-palmitoyl)-GPE (p-16:0) levels	rs139549603	A	T	0.0117583	0.34496	0.0707393	1.07989e-06	8227	0.00288218	23.7744	0.0679651	23.9211
1-(1-enyl-palmitoyl)-GPE (p-16:0) levels	rs2996024	C	T	0.282964	-0.0960628	0.0171129	1.98325e-08	8227	0.00381559	31.5034	0.0679651	23.9211
1-(1-enyl-palmitoyl)-GPE (p-16:0) levels	rs4796066	T	G	0.738522	-0.0833888	0.0181551	4.36645e-06	8227	0.00255779	21.0917	0.0679651	23.9211
1-(1-enyl-palmitoyl)-GPE (p-16:0) levels	rs55789569	A	G	0.465323	0.0763265	0.0159164	1.62294e-06	8227	0.00278745	22.9909	0.0679651	23.9211
1-(1-enyl-palmitoyl)-GPE (p-16:0) levels	rs4797964	C	G	0.383815	-0.0728933	0.0161318	6.22439e-06	8227	0.00247566	20.4129	0.0679651	23.9211
1-(1-enyl-palmitoyl)-GPE (p-16:0) levels	rs3826884	A	G	0.182754	-0.110688	0.0201191	3.76242e-08	8227	0.00366562	30.2607	0.0679651	23.9211
1-(1-enyl-palmitoyl)-GPE (p-16:0) levels	rs80319729	T	C	0.073404	-0.140045	0.0297889	2.5859e-06	8227	0.00267929	22.0964	0.0679651	23.9211
Formiminoglutamate levels	rs79976614	G	A	0.0533469	0.146771	0.033098	9.23176e-06	8175	0.00239964	19.6594	0.0703912	23.7299
Formiminoglutamate levels	rs12622835	T	G	0.198876	-0.0966888	0.0185115	1.7587e-07	8175	0.00332609	27.2749	0.0703912	23.7299
Formiminoglutamate levels	rs3791977	A	G	0.38862	0.0795909	0.015364	2.21455e-07	8175	0.00327195	26.8295	0.0703912	23.7299
Formiminoglutamate levels	rs77960952	A	C	0.132091	0.0961487	0.0212516	6.05963e-06	8175	0.00249764	20.4643	0.0703912	23.7299
Formiminoglutamate levels	rs138348359	C	A	0.01985	0.234028	0.0523957	7.94904e-06	8175	0.00243443	19.9452	0.0703912	23.7299
Formiminoglutamate levels	rs79307160	G	A	0.0119534	-0.333614	0.0675032	7.72464e-07	8175	0.0029789	24.4193	0.0703912	23.7299
Formiminoglutamate levels	rs78408800	T	C	0.181729	-0.0936001	0.0190554	9.01538e-07	8175	0.00294272	24.1218	0.0703912	23.7299
Formiminoglutamate levels	rs55680923	G	A	0.303852	-0.07468	0.0158241	2.36572e-06	8175	0.00271707	22.2671	0.0703912	23.7299
Formiminoglutamate levels	rs114669007	T	C	0.0113636	-0.339585	0.0690764	8.82947e-07	8175	0.0029476	24.1619	0.0703912	23.7299
Formiminoglutamate levels	rs663845	G	T	0.328068	0.0713335	0.0156394	5.08759e-06	8175	0.00253837	20.7989	0.0703912	23.7299
Formiminoglutamate levels	rs2841648	A	C	0.591466	0.0781078	0.0147923	1.28964e-07	8175	0.003399	27.8748	0.0703912	23.7299
Formiminoglutamate levels	rs34607912	A	G	0.028839	-0.201168	0.0439651	4.74797e-06	8175	0.00255448	20.9313	0.0703912	23.7299
Formiminoglutamate levels	rs4978863	A	G	0.492426	-0.0666001	0.0149897	8.86947e-06	8175	0.00240895	19.7359	0.0703912	23.7299
Formiminoglutamate levels	rs3019619	A	T	0.997035	-0.614354	0.136299	6.56299e-06	8175	0.00247906	20.3117	0.0703912	23.7299
Formiminoglutamate levels	rs9532722	C	T	0.812956	-0.0848019	0.0189881	7.9672e-06	8175	0.0024339	19.9408	0.0703912	23.7299
Formiminoglutamate levels	rs138312948	C	T	0.0159216	0.294978	0.0580135	3.68325e-07	8175	0.00315255	25.8473	0.0703912	23.7299
Formiminoglutamate levels	rs79859863	T	C	0.130614	-0.0988422	0.0218802	6.25932e-06	8175	0.00249007	20.4022	0.0703912	23.7299
Formiminoglutamate levels	rs7158292	A	C	0.158089	-0.0995686	0.0205163	1.21524e-06	8175	0.00287283	23.5473	0.0703912	23.7299
Formiminoglutamate levels	rs140883838	A	G	0.026332	0.202998	0.0455991	8.5159e-06	8175	0.00241842	19.8137	0.0703912	23.7299
Formiminoglutamate levels	rs28929474	T	C	0.0177566	0.258656	0.0551124	2.68897e-06	8175	0.00268714	22.0212	0.0703912	23.7299
Formiminoglutamate levels	rs17275876	G	A	0.145163	-0.0925818	0.0207706	8.29814e-06	8175	0.00242444	19.8631	0.0703912	23.7299
Formiminoglutamate levels	rs75773230	C	T	0.0119077	0.301469	0.0671659	7.1749e-06	8175	0.00245828	20.141	0.0703912	23.7299
Formiminoglutamate levels	rs6080971	T	C	0.198778	0.0821169	0.0184623	8.67447e-06	8175	0.0024141	19.7782	0.0703912	23.7299
Formiminoglutamate levels	rs6064791	G	A	0.305535	-0.0704722	0.0157974	8.15721e-06	8175	0.0024284	19.8957	0.0703912	23.7299
Formiminoglutamate levels	rs4561743	C	G	0.01378	0.314268	0.0621174	4.20897e-07	8175	0.00312125	25.5898	0.0703912	23.7299
Formiminoglutamate levels	rs9974784	A	G	0.260059	0.0770197	0.0167037	4.00867e-06	8175	0.00259396	21.2555	0.0703912	23.7299
Pantoate levels	rs3128315	T	C	0.232608	-0.0827503	0.0183365	6.39586e-06	7662	0.00265101	20.3607	0.0883988	23.1185
Pantoate levels	rs72674186	C	T	0.0792946	0.136935	0.0287412	1.89408e-06	7662	0.00295388	22.6937	0.0883988	23.1185
Pantoate levels	rs5021965	G	T	0.722183	0.0834145	0.0181986	4.57094e-06	7662	0.00273449	21.0036	0.0883988	23.1185
Pantoate levels	rs34758764	T	C	0.0121457	-0.321212	0.0711303	6.30714e-06	7662	0.00265447	20.3874	0.0883988	23.1185
Pantoate levels	rs77268173	C	T	0.00803187	0.45935	0.0861244	9.6304e-08	7662	0.00369899	28.4395	0.0883988	23.1185
Pantoate levels	rs139247993	T	C	0.00949574	0.379901	0.0807759	2.56181e-06	7662	0.00287861	22.1138	0.0883988	23.1185
Pantoate levels	rs116173502	C	G	0.0102708	0.343543	0.077702	9.81125e-06	7662	0.00254477	19.5427	0.0883988	23.1185
Pantoate levels	rs112411073	C	A	0.0152747	0.300243	0.0632641	2.07616e-06	7662	0.00293099	22.5174	0.0883988	23.1185
Pantoate levels	rs9863674	T	C	0.209499	-0.0849596	0.0189941	7.71529e-06	7662	0.00260443	20.002	0.0883988	23.1185
Pantoate levels	rs13092046	T	C	0.465686	-0.0705263	0.0157766	7.81018e-06	7662	0.00260137	19.9785	0.0883988	23.1185
Pantoate levels	rs13117011	A	C	0.48051	0.0806709	0.016598	1.1722e-06	7662	0.00307357	23.6161	0.0883988	23.1185
Pantoate levels	rs76709502	A	G	0.0344783	0.202918	0.0425916	1.89545e-06	7662	0.0029537	22.6924	0.0883988	23.1185
Pantoate levels	rs7703426	G	A	0.818713	0.104132	0.0204535	3.55892e-07	7662	0.00337151	25.9131	0.0883988	23.1185
Pantoate levels	rs7718223	T	C	0.0660044	0.139966	0.0313823	8.19434e-06	7662	0.00258945	19.8867	0.0883988	23.1185
Pantoate levels	rs99507	A	T	0.140755	0.0997027	0.0224962	9.33691e-06	7662	0.00255706	19.6373	0.0883988	23.1185
Pantoate levels	rs76237747	C	T	0.262565	-0.0817373	0.017675	3.75569e-06	7662	0.00278336	21.38	0.0883988	23.1185
Pantoate levels	rs142359395	A	T	0.00110819	1.09574	0.241138	5.51874e-06	7662	0.00268765	20.6429	0.0883988	23.1185
Pantoate levels	rs117094072	C	G	0.00973983	0.350126	0.0786467	8.51185e-06	7662	0.00258002	19.8141	0.0883988	23.1185
Pantoate levels	rs12379111	G	C	0.0868439	0.124373	0.0280024	8.93304e-06	7662	0.00256805	19.7219	0.0883988	23.1185
Pantoate levels	rs150381978	T	C	0.0111155	-0.333461	0.0747347	8.12212e-06	7662	0.00259165	19.9036	0.0883988	23.1185
Pantoate levels	rs10510024	C	G	0.425462	-0.0699876	0.0158289	9.80164e-06	7662	0.00254502	19.5446	0.0883988	23.1185
Pantoate levels	rs3886820	T	A	0.127031	0.106335	0.0234762	5.91309e-06	7662	0.0026705	20.5108	0.0883988	23.1185
Pantoate levels	rs117381702	C	T	0.0120804	0.321458	0.0717108	7.37016e-06	7662	0.00261577	20.0894	0.0883988	23.1185
Pantoate levels	rs78959966	T	C	0.0316175	0.203256	0.0440025	3.85261e-06	7662	0.00277704	21.3314	0.0883988	23.1185
Pantoate levels	rs77928504	T	C	0.0502874	0.159949	0.0355988	7.01965e-06	7662	0.00262789	20.1827	0.0883988	23.1185
Pantoate levels	rs142343475	G	C	0.0153483	0.285657	0.0634191	6.65975e-06	7662	0.00264094	20.2832	0.0883988	23.1185
Pantoate levels	rs12428162	C	G	0.23725	-0.0907614	0.0183049	7.1105e-07	7662	0.00319841	24.5784	0.0883988	23.1185
Pantoate levels	rs1024200	A	G	0.44543	0.0724172	0.0163815	9.83981e-06	7662	0.00254406	19.5372	0.0883988	23.1185
Pantoate levels	rs76106888	A	G	0.00321565	0.622134	0.138088	6.6267e-06	7662	0.00264219	20.2928	0.0883988	23.1185
Pantoate levels	rs150280300	T	A	0.128366	-0.104752	0.0235524	8.68209e-06	7662	0.00257509	19.7761	0.0883988	23.1185
Pantoate levels	rs9710242	T	C	0.197389	-0.0908675	0.019811	4.50272e-06	7662	0.00273824	21.0325	0.0883988	23.1185
Pantoate levels	rs55954909	A	G	0.149247	0.100516	0.0216146	3.31297e-06	7662	0.00281456	21.6203	0.0883988	23.1185
2-oxoarginine levels	rs77375425	A	G	0.0441195	0.171785	0.0366873	2.83515e-06	8223	0.00265921	21.9196	0.0832172	25.6443
2-oxoarginine levels	rs2506978	G	C	0.32024	0.0754506	0.0163053	3.70322e-06	8223	0.00259722	21.4073	0.0832172	25.6443
2-oxoarginine levels	rs114730484	T	C	0.00969039	0.344807	0.0768696	7.27077e-06	8223	0.00244091	20.1158	0.0832172	25.6443
2-oxoarginine levels	rs13107325	T	C	0.0740808	0.159403	0.029046	4.06605e-08	8223	0.00364924	30.1103	0.0832172	25.6443
2-oxoarginine levels	rs6825162	C	T	0.120274	-0.107337	0.0241103	8.51098e-06	8223	0.00240446	19.8147	0.0832172	25.6443
2-oxoarginine levels	rs115315385	A	G	0.0290315	-0.205206	0.0454037	6.19618e-06	8223	0.00247793	20.4217	0.0832172	25.6443
2-oxoarginine levels	rs4700446	T	C	0.30993	-0.0752533	0.0166612	6.28168e-06	8223	0.00247475	20.3954	0.0832172	25.6443
2-oxoarginine levels	rs117862675	A	G	0.0526765	-0.149912	0.0336011	8.13813e-06	8223	0.00241482	19.9003	0.0832172	25.6443
2-oxoarginine levels	rs73542824	A	G	0.0315321	0.198876	0.0433668	4.52022e-06	8223	0.002551	21.0254	0.0832172	25.6443
2-oxoarginine levels	rs2781659	G	A	0.309137	0.0758285	0.0163725	3.63105e-06	8223	0.0026018	21.4452	0.0832172	25.6443
2-oxoarginine levels	rs6909681	A	T	0.487343	0.0827198	0.0155522	1.04433e-07	8223	0.00342857	28.2833	0.0832172	25.6443
2-oxoarginine levels	rs80254170	G	A	0.0756543	-0.14613	0.0284213	2.72469e-07	8223	0.00320455	26.4293	0.0832172	25.6443
2-oxoarginine levels	rs78423775	A	G	0.0775746	0.126978	0.0282805	7.12432e-06	8223	0.00244562	20.1547	0.0832172	25.6443
2-oxoarginine levels	rs34130495	A	G	0.0271455	-0.281729	0.0470646	2.15048e-09	8223	0.00433866	35.8236	0.0832172	25.6443
2-oxoarginine levels	rs662138	G	C	0.175386	-0.149448	0.0199591	7.0073e-14	8223	0.006772	56.0522	0.0832172	25.6443
2-oxoarginine levels	rs3798167	T	G	0.201961	0.0914402	0.0190109	1.51012e-06	8223	0.00280555	23.1293	0.0832172	25.6443
2-oxoarginine levels	rs2015663	G	T	0.310592	-0.0780825	0.0166513	2.74159e-06	8223	0.00266699	21.9839	0.0832172	25.6443
2-oxoarginine levels	rs4871916	G	C	0.864204	-0.0998445	0.0224146	8.41109e-06	8223	0.00240718	19.8372	0.0832172	25.6443
2-oxoarginine levels	rs74382821	A	C	0.10227	-0.116973	0.0251469	3.29374e-06	8223	0.0026244	21.632	0.0832172	25.6443
2-oxoarginine levels	rs61865625	T	C	0.0592105	0.144861	0.0321717	6.70824e-06	8223	0.00245955	20.2698	0.0832172	25.6443
2-oxoarginine levels	rs182604304	A	T	0.030238	0.220351	0.0444881	7.30672e-07	8223	0.00297453	24.5266	0.0832172	25.6443
2-oxoarginine levels	rs523917	T	A	0.444334	-0.0713038	0.0154311	3.82283e-06	8223	0.00258985	21.3465	0.0832172	25.6443
2-oxoarginine levels	rs11070148	T	C	0.103277	0.113774	0.025131	5.97571e-06	8223	0.00248631	20.4909	0.0832172	25.6443
2-oxoarginine levels	rs35311230	C	G	0.204235	0.0831305	0.0187266	9.03113e-06	8223	0.00239074	19.7014	0.0832172	25.6443
2-oxoarginine levels	rs28609442	C	T	0.349919	0.0727323	0.015948	5.1009e-06	8223	0.00252299	20.7939	0.0832172	25.6443
2-oxoarginine levels	rs74581116	T	G	0.0522722	-0.163812	0.0340659	1.51918e-06	8223	0.00280415	23.1178	0.0832172	25.6443
2-oxoarginine levels	rs28437498	C	T	0.366993	0.070598	0.0158635	8.57325e-06	8223	0.00240277	19.8007	0.0832172	25.6443
2-oxoarginine levels	rs55747431	C	T	0.143196	-0.111494	0.0216003	2.44734e-07	8223	0.0032296	26.6365	0.0832172	25.6443
2-oxoarginine levels	rs77037571	T	C	0.119308	0.104315	0.0234934	8.98745e-06	8223	0.00239184	19.7104	0.0832172	25.6443
Hydantoin-5-propionate levels	rs12131886	G	A	0.072734	0.133137	0.0294733	6.26606e-06	8164	0.00249318	20.4002	0.0644307	25.4842
Hydantoin-5-propionate levels	rs142101000	A	G	0.0954416	0.118404	0.0262574	6.5024e-06	8164	0.00248454	20.3293	0.0644307	25.4842
Hydantoin-5-propionate levels	rs62178289	T	C	0.0110348	-0.327023	0.0734471	8.48756e-06	8164	0.00242243	19.8199	0.0644307	25.4842
Hydantoin-5-propionate levels	rs58909877	C	G	0.192289	0.130945	0.0194762	1.7761e-11	8164	0.00550641	45.1921	0.0644307	25.4842
Hydantoin-5-propionate levels	rs2348026	C	T	0.261302	-0.0914056	0.0175257	1.83311e-07	8164	0.00332083	27.195	0.0644307	25.4842
Hydantoin-5-propionate levels	rs4677186	C	T	0.869511	0.115387	0.0236524	1.06925e-06	8164	0.00290667	23.7934	0.0644307	25.4842
Hydantoin-5-propionate levels	rs73215975	G	T	0.025406	-0.224427	0.0494934	5.77469e-06	8164	0.00251223	20.5565	0.0644307	25.4842
Hydantoin-5-propionate levels	rs9986775	G	A	0.764149	-0.0868375	0.0183647	2.26169e-06	8164	0.00273122	22.3532	0.0644307	25.4842
Hydantoin-5-propionate levels	rs7841961	C	T	0.587763	0.0768914	0.016081	1.73991e-06	8164	0.00279262	22.8572	0.0644307	25.4842
Hydantoin-5-propionate levels	rs10123452	A	G	0.26087	0.0802388	0.0176009	5.14522e-06	8164	0.00253917	20.7775	0.0644307	25.4842
Hydantoin-5-propionate levels	rs1937886	C	G	0.527524	0.0747809	0.0157596	2.0839e-06	8164	0.00275037	22.5105	0.0644307	25.4842
Hydantoin-5-propionate levels	rs1876302	T	C	0.00957408	0.356017	0.0792217	6.99198e-06	8164	0.00246761	20.1905	0.0644307	25.4842
Hydantoin-5-propionate levels	rs75072238	T	C	0.0170741	0.266357	0.0596675	8.04352e-06	8164	0.00243495	19.9226	0.0644307	25.4842
Hydantoin-5-propionate levels	rs7955759	A	G	0.246983	0.124952	0.0177719	2.05215e-12	8164	0.00601858	49.4211	0.0644307	25.4842
Hydantoin-5-propionate levels	rs182157428	C	A	0.00877193	-0.378399	0.082673	4.71559e-06	8164	0.00255951	20.9443	0.0644307	25.4842
Hydantoin-5-propionate levels	rs372677215	C	A	0.0602534	-0.146685	0.0328917	8.20935e-06	8164	0.00243018	19.8835	0.0644307	25.4842
Hydantoin-5-propionate levels	rs11651083	A	G	0.654533	0.0743657	0.0163765	5.59865e-06	8164	0.00251944	20.6156	0.0644307	25.4842
Hydantoin-5-propionate levels	rs62097235	A	C	0.0293683	-0.202812	0.0456434	8.85437e-06	8164	0.00241257	19.739	0.0644307	25.4842
Hydantoin-5-propionate levels	rs59038625	C	T	0.0491642	-0.195447	0.0355876	3.97405e-08	8164	0.00368092	30.1546	0.0644307	25.4842
Hydantoin-5-propionate levels	rs8106803	G	A	0.682441	0.0781117	0.0176387	9.49172e-06	8164	0.00239637	19.6062	0.0644307	25.4842
Hydantoin-5-propionate levels	rs191305623	C	T	0.00953846	0.360756	0.079472	5.64095e-06	8164	0.00251768	20.6012	0.0644307	25.4842
Hydantoin-5-propionate levels	rs117966208	T	C	0.0060779	0.453492	0.0995948	5.27936e-06	8164	0.00253315	20.7281	0.0644307	25.4842
1-methyl-5-imidazoleacetate levels	rs11210812	G	T	0.608544	0.0680456	0.0152759	8.41173e-06	8171	0.00242247	19.8372	0.0784749	23.9058
1-methyl-5-imidazoleacetate levels	rs9803636	A	G	0.0376628	0.186982	0.0394382	2.12508e-06	8171	0.00274345	22.4729	0.0784749	23.9058
1-methyl-5-imidazoleacetate levels	rs67072942	T	C	0.182869	-0.0892899	0.0196522	5.53291e-06	8171	0.00252006	20.6384	0.0784749	23.9058
1-methyl-5-imidazoleacetate levels	rs17539562	A	G	0.370124	0.0706601	0.0155547	5.55395e-06	8171	0.00251915	20.6309	0.0784749	23.9058
1-methyl-5-imidazoleacetate levels	rs75035300	G	A	0.0150251	-0.271675	0.0612785	9.27397e-06	8171	0.00239974	19.6506	0.0784749	23.9058
1-methyl-5-imidazoleacetate levels	rs10181994	T	A	0.691069	0.0748663	0.0166275	6.71373e-06	8171	0.00247496	20.2681	0.0784749	23.9058
1-methyl-5-imidazoleacetate levels	rs115219554	G	A	0.0153724	-0.270303	0.0610745	9.60864e-06	8171	0.00239148	19.5828	0.0784749	23.9058
1-methyl-5-imidazoleacetate levels	rs9828636	G	C	0.133409	-0.109781	0.0233124	2.48789e-06	8171	0.00270663	22.1704	0.0784749	23.9058
1-methyl-5-imidazoleacetate levels	rs9822544	A	C	0.579072	-0.0694124	0.0154813	7.33844e-06	8171	0.00245424	20.098	0.0784749	23.9058
1-methyl-5-imidazoleacetate levels	rs7663168	G	T	0.159958	-0.103566	0.0204826	4.27538e-07	8171	0.00311912	25.5598	0.0784749	23.9058
1-methyl-5-imidazoleacetate levels	rs6857011	T	C	0.251382	0.0852701	0.0172091	7.23498e-07	8171	0.00299571	24.5454	0.0784749	23.9058
1-methyl-5-imidazoleacetate levels	rs314092	C	T	0.638109	-0.0703543	0.0157416	7.84678e-06	8171	0.00243864	19.97	0.0784749	23.9058
1-methyl-5-imidazoleacetate levels	rs149235632	C	G	0.00559587	-0.465535	0.101237	4.25598e-06	8171	0.00258124	21.1407	0.0784749	23.9058
1-methyl-5-imidazoleacetate levels	rs13175076	T	G	0.416477	0.0703022	0.0156889	7.42902e-06	8171	0.00245139	20.0746	0.0784749	23.9058
1-methyl-5-imidazoleacetate levels	rs149200430	T	G	0.0136168	-0.294762	0.0646021	5.04933e-06	8171	0.00254138	20.8134	0.0784749	23.9058
1-methyl-5-imidazoleacetate levels	rs7863571	G	A	0.798978	-0.0870724	0.0191515	5.45457e-06	8171	0.00252338	20.6657	0.0784749	23.9058
1-methyl-5-imidazoleacetate levels	rs7094385	G	A	0.216125	0.1259	0.0181764	4.31221e-12	8171	0.00583738	47.9655	0.0784749	23.9058
1-methyl-5-imidazoleacetate levels	rs141795087	C	T	0.0118081	0.347226	0.0697516	6.4234e-07	8171	0.00302361	24.7748	0.0784749	23.9058
1-methyl-5-imidazoleacetate levels	rs2753408	A	G	0.436463	-0.0714689	0.0157046	5.34356e-06	8171	0.00252817	20.7049	0.0784749	23.9058
1-methyl-5-imidazoleacetate levels	rs117265919	T	C	0.0271051	0.21039	0.0463612	5.67754e-06	8171	0.00251404	20.589	0.0784749	23.9058
1-methyl-5-imidazoleacetate levels	rs215335	C	T	0.521972	0.0716067	0.0155032	3.85901e-06	8171	0.0026041	21.3284	0.0784749	23.9058
1-methyl-5-imidazoleacetate levels	rs9545198	G	C	0.119941	-0.108069	0.0231567	3.05868e-06	8171	0.00265838	21.7742	0.0784749	23.9058
1-methyl-5-imidazoleacetate levels	rs338409	T	C	0.0190564	-0.263046	0.0551501	1.84558e-06	8171	0.00277644	22.7439	0.0784749	23.9058
1-methyl-5-imidazoleacetate levels	rs12443780	T	C	0.454062	-0.0696844	0.0151133	4.01097e-06	8171	0.00259507	21.2543	0.0784749	23.9058
1-methyl-5-imidazoleacetate levels	rs16945888	G	A	0.282043	0.0787288	0.0166967	2.41449e-06	8171	0.00271363	22.228	0.0784749	23.9058
1-methyl-5-imidazoleacetate levels	rs536593	G	C	0.11607	0.104356	0.0235743	9.57033e-06	8171	0.00239244	19.5907	0.0784749	23.9058
1-methyl-5-imidazoleacetate levels	rs149807477	T	C	0.0170511	-0.258005	0.0580601	8.84034e-06	8171	0.00241089	19.7421	0.0784749	23.9058
1-methyl-5-imidazoleacetate levels	rs117771460	A	G	0.0171124	0.258449	0.0585085	9.99466e-06	8171	0.00238232	19.5077	0.0784749	23.9058
1-methyl-5-imidazoleacetate levels	rs74554556	T	C	0.0323697	-0.202813	0.0426844	2.01965e-06	8171	0.00275537	22.5708	0.0784749	23.9058
Argininate levels	rs6690813	A	C	0.554554	0.128099	0.0148588	6.63148e-18	8226	0.00895425	74.3051	0.155754	35.9446
Argininate levels	rs12240198	A	G	0.062119	0.149634	0.0311021	1.5014e-06	8226	0.0028059	23.1406	0.155754	35.9446
Argininate levels	rs60702899	A	C	0.19235	0.0995075	0.018837	1.27401e-07	8226	0.00338087	27.8986	0.155754	35.9446
Argininate levels	rs7578600	G	A	0.0070028	0.397193	0.0897793	9.68403e-06	8226	0.00237372	19.5679	0.155754	35.9446
Argininate levels	rs3768921	A	G	0.430295	-0.071061	0.0155195	4.67625e-06	8226	0.00254222	20.9605	0.155754	35.9446
Argininate levels	rs75452632	T	C	0.0182201	-0.25471	0.0562047	5.84753e-06	8226	0.00249043	20.5325	0.155754	35.9446
Argininate levels	rs2595917	A	C	0.85123	0.0974533	0.0208927	3.09412e-06	8226	0.00263796	21.752	0.155754	35.9446
Argininate levels	rs11719704	T	C	0.0875703	-0.125198	0.0267381	2.83564e-06	8226	0.00265821	21.9194	0.155754	35.9446
Argininate levels	rs73812864	T	C	0.0218742	0.226552	0.0508612	8.41634e-06	8226	0.00240618	19.8361	0.155754	35.9446
Argininate levels	rs13107325	T	C	0.0739321	0.253074	0.0284978	6.65825e-19	8226	0.00949598	78.8437	0.155754	35.9446
Argininate levels	rs4078080	T	C	0.202567	0.0843314	0.0186926	6.43768e-06	8226	0.00246818	20.3486	0.155754	35.9446
Argininate levels	rs62427615	T	C	0.0439222	-0.16155	0.0364665	9.41964e-06	8226	0.00238014	19.621	0.155754	35.9446
Argininate levels	rs73542824	A	G	0.0317644	0.234379	0.0424759	3.4301e-08	8226	0.00368773	30.4401	0.155754	35.9446
Argininate levels	rs2608897	T	C	0.306238	0.0820759	0.0162351	4.29342e-07	8226	0.00309732	25.5515	0.155754	35.9446
Argininate levels	rs17657775	A	G	0.0216249	0.229249	0.0511953	7.53689e-06	8226	0.00243169	20.047	0.155754	35.9446
Argininate levels	rs79396063	T	C	0.182873	0.090672	0.0194153	3.00989e-06	8226	0.00264435	21.8048	0.155754	35.9446
Argininate levels	rs150856748	T	G	0.0126334	-0.296052	0.0664791	8.45598e-06	8226	0.00240509	19.8271	0.155754	35.9446
Argininate levels	rs73022782	A	C	0.0246846	-0.248961	0.0485704	2.96299e-07	8226	0.0031838	26.2672	0.155754	35.9446
Argininate levels	rs7750288	G	A	0.274552	-0.107551	0.0167075	1.21635e-10	8226	0.00501228	41.4286	0.155754	35.9446
Argininate levels	rs6909681	A	T	0.487726	0.123851	0.0152553	4.71736e-16	8226	0.00794882	65.8949	0.155754	35.9446
Argininate levels	rs141713075	C	G	0.014483	0.284101	0.0624741	5.42851e-06	8226	0.00250765	20.6747	0.155754	35.9446
Argininate levels	rs80254170	G	A	0.0749574	-0.212112	0.028038	3.87412e-14	8226	0.00690934	57.2178	0.155754	35.9446
Argininate levels	rs34130495	A	G	0.0271356	-0.304695	0.0462632	4.51418e-11	8226	0.0052455	43.3664	0.155754	35.9446
Argininate levels	rs662138	G	C	0.175444	-0.22124	0.019531	9.57665e-30	8226	0.0153592	128.284	0.155754	35.9446
Argininate levels	rs3798167	T	G	0.201948	0.131413	0.0186707	1.94402e-12	8226	0.00598631	49.5279	0.155754	35.9446
Argininate levels	rs77087651	G	A	0.0298471	0.205197	0.0436805	2.63143e-06	8226	0.00267556	22.0628	0.155754	35.9446
Argininate levels	rs622591	T	C	0.20984	0.0822516	0.0185324	9.06927e-06	8226	0.0023889	19.6934	0.155754	35.9446
Argininate levels	rs9364562	A	C	0.187321	0.101569	0.0193636	1.55959e-07	8226	0.00333358	27.5071	0.155754	35.9446
Argininate levels	rs6946783	C	G	0.169514	0.0894923	0.0200633	8.17683e-06	8226	0.00241284	19.8912	0.155754	35.9446
Argininate levels	rs62525305	A	G	0.357292	0.0698027	0.0156035	7.6937e-06	8226	0.00242693	20.0076	0.155754	35.9446
Argininate levels	rs112150405	A	G	0.0169853	0.293518	0.0577832	3.78151e-07	8226	0.00312692	25.7965	0.155754	35.9446
Argininate levels	rs146200874	A	G	0.0127673	-0.351133	0.0659889	1.03141e-07	8226	0.00343021	28.3071	0.155754	35.9446
Argininate levels	rs181447152	A	G	0.0785467	-0.131254	0.0280213	2.81229e-06	8226	0.00266013	21.9353	0.155754	35.9446
Argininate levels	rs79530554	T	C	0.0319266	-0.192868	0.042469	5.58901e-06	8226	0.00250092	20.6191	0.155754	35.9446
Argininate levels	rs139663394	T	G	0.0102228	0.333019	0.0742912	7.37345e-06	8226	0.00243677	20.089	0.155754	35.9446
Argininate levels	rs11070148	T	C	0.10286	0.111476	0.0247427	6.62408e-06	8226	0.00246155	20.2938	0.155754	35.9446
Argininate levels	rs11635044	C	T	0.0576197	-0.140157	0.0316048	9.22176e-06	8226	0.00238505	19.6616	0.155754	35.9446
Argininate levels	rs73946175	G	A	0.0931468	-0.116128	0.0253597	4.66669e-06	8226	0.00254268	20.9643	0.155754	35.9446
Argininate levels	rs145356253	A	G	0.0160716	0.268704	0.0597976	7.0043e-06	8226	0.00244865	20.1872	0.155754	35.9446
Argininate levels	rs55797913	T	A	0.0338653	0.186236	0.0412013	6.17943e-06	8226	0.00247765	20.4268	0.155754	35.9446
Argininate levels	rs191784228	C	T	0.0133703	-0.296397	0.0654707	5.97793e-06	8226	0.00248533	20.4903	0.155754	35.9446
Argininate levels	rs62223512	T	C	0.0625456	-0.140428	0.0306392	4.57739e-06	8226	0.00254716	21.0013	0.155754	35.9446
1-(1-enyl-palmitoyl)-GPC (p-16:0) levels	rs61781291	A	T	0.253023	0.133324	0.0178647	8.4588e-14	8170	0.006771	55.6825	0.106085	27.58
1-(1-enyl-palmitoyl)-GPC (p-16:0) levels	rs6692150	C	A	0.752377	0.0806223	0.0181536	8.94881e-06	8170	0.00240833	19.7187	0.106085	27.58
1-(1-enyl-palmitoyl)-GPC (p-16:0) levels	rs12987874	C	T	0.409916	0.072177	0.0161349	7.70075e-06	8170	0.00244332	20.0059	0.106085	27.58
1-(1-enyl-palmitoyl)-GPC (p-16:0) levels	rs569415514	C	T	0.00871123	0.383464	0.0815837	2.59841e-06	8170	0.00269679	22.087	0.106085	27.58
1-(1-enyl-palmitoyl)-GPC (p-16:0) levels	rs6744284	T	C	0.290154	-0.076966	0.0172755	8.38112e-06	8170	0.0024236	19.844	0.106085	27.58
1-(1-enyl-palmitoyl)-GPC (p-16:0) levels	rs9808956	G	A	0.0993747	0.114508	0.0257028	8.38628e-06	8170	0.00242345	19.8429	0.106085	27.58
1-(1-enyl-palmitoyl)-GPC (p-16:0) levels	rs79879633	A	G	0.0542086	-0.152695	0.0344215	9.1626e-06	8170	0.00240283	19.6736	0.106085	27.58
1-(1-enyl-palmitoyl)-GPC (p-16:0) levels	rs143269888	G	T	0.0323728	-0.201471	0.0436567	3.93324e-06	8170	0.00259998	21.292	0.106085	27.58
1-(1-enyl-palmitoyl)-GPC (p-16:0) levels	rs299362	A	G	0.888736	-0.116002	0.0254604	5.20906e-06	8170	0.00253441	20.7536	0.106085	27.58
1-(1-enyl-palmitoyl)-GPC (p-16:0) levels	rs199959058	T	C	0.321199	0.0765338	0.0166036	4.03689e-06	8170	0.00259389	21.242	0.106085	27.58
1-(1-enyl-palmitoyl)-GPC (p-16:0) levels	rs56001438	T	C	0.0295307	-0.206122	0.0458772	7.02562e-06	8170	0.00246468	20.1813	0.106085	27.58
1-(1-enyl-palmitoyl)-GPC (p-16:0) levels	rs75033875	G	T	0.0389045	0.176886	0.0398759	9.16807e-06	8170	0.0024027	19.6725	0.106085	27.58
1-(1-enyl-palmitoyl)-GPC (p-16:0) levels	rs62460125	C	T	0.932763	0.1521	0.0308584	8.26707e-07	8170	0.00296483	24.2888	0.106085	27.58
1-(1-enyl-palmitoyl)-GPC (p-16:0) levels	rs146372921	T	C	0.00926835	0.37209	0.0811314	4.51248e-06	8170	0.00256791	21.0287	0.106085	27.58
1-(1-enyl-palmitoyl)-GPC (p-16:0) levels	rs73721339	A	C	0.0647806	0.147702	0.0311551	2.12825e-06	8170	0.00274346	22.4703	0.106085	27.58
1-(1-enyl-palmitoyl)-GPC (p-16:0) levels	rs12547067	A	G	0.169325	0.0979234	0.0214163	4.82234e-06	8170	0.00255242	20.9015	0.106085	27.58
1-(1-enyl-palmitoyl)-GPC (p-16:0) levels	rs34799273	G	A	0.19095	-0.0876843	0.0196537	8.13996e-06	8170	0.00243039	19.8998	0.106085	27.58
1-(1-enyl-palmitoyl)-GPC (p-16:0) levels	rs174560	C	T	0.307267	-0.172408	0.0166804	4.84653e-25	8170	0.0129074	106.806	0.106085	27.58
1-(1-enyl-palmitoyl)-GPC (p-16:0) levels	rs75321677	T	C	0.0446352	-0.173679	0.0374094	3.43975e-06	8170	0.00263128	21.549	0.106085	27.58
1-(1-enyl-palmitoyl)-GPC (p-16:0) levels	rs12800420	C	G	0.0100601	-0.354179	0.0774325	4.78422e-06	8170	0.00255427	20.9167	0.106085	27.58
1-(1-enyl-palmitoyl)-GPC (p-16:0) levels	rs2271450	T	A	0.376891	-0.0727108	0.0161402	6.63836e-06	8170	0.00247788	20.2896	0.106085	27.58
1-(1-enyl-palmitoyl)-GPC (p-16:0) levels	rs61916719	T	C	0.59624	0.0720645	0.0161398	8.00571e-06	8170	0.00243425	19.9315	0.106085	27.58
1-(1-enyl-palmitoyl)-GPC (p-16:0) levels	rs2766114	A	G	0.282544	0.0828054	0.0172593	1.60484e-06	8170	0.00280949	23.0125	0.106085	27.58
1-(1-enyl-palmitoyl)-GPC (p-16:0) levels	rs77107962	T	C	0.0318249	-0.213641	0.0442542	1.38193e-06	8170	0.00284447	23.2999	0.106085	27.58
1-(1-enyl-palmitoyl)-GPC (p-16:0) levels	rs1077989	C	A	0.477068	-0.099282	0.0155086	1.53635e-10	8170	0.00499115	40.9722	0.106085	27.58
1-(1-enyl-palmitoyl)-GPC (p-16:0) levels	rs72721018	G	A	0.180452	0.0931151	0.0206604	6.57687e-06	8170	0.00248006	20.3075	0.106085	27.58
1-(1-enyl-palmitoyl)-GPC (p-16:0) levels	rs114816999	T	C	0.0417127	-0.178758	0.0386098	3.65898e-06	8170	0.00261683	21.4304	0.106085	27.58
1-(1-enyl-palmitoyl)-GPC (p-16:0) levels	rs4786957	C	T	0.463969	0.0724467	0.0163825	9.76965e-06	8170	0.0023879	19.5511	0.106085	27.58
1-(1-enyl-palmitoyl)-GPC (p-16:0) levels	rs62036205	C	A	0.0919397	-0.127101	0.0271362	2.81595e-06	8170	0.00267802	21.9328	0.106085	27.58
1-(1-enyl-palmitoyl)-GPC (p-16:0) levels	rs12921296	A	G	0.182755	-0.0957455	0.0206375	3.49452e-06	8170	0.00262759	21.5187	0.106085	27.58
1-(1-enyl-palmitoyl)-GPC (p-16:0) levels	rs113504580	T	C	0.00442641	0.521332	0.116926	8.24725e-06	8170	0.00242733	19.8747	0.106085	27.58
1-(1-enyl-palmitoyl)-GPC (p-16:0) levels	rs3910162	G	A	0.169472	-0.091817	0.0206236	8.50565e-06	8170	0.00242015	19.8158	0.106085	27.58
1-(1-enyl-palmitoyl)-GPC (p-16:0) levels	rs7262063	A	G	0.511945	-0.0696731	0.0154664	6.64359e-06	8170	0.00247772	20.2883	0.106085	27.58
1-(1-enyl-palmitoyl)-GPC (p-16:0) levels	rs80319729	T	C	0.0729972	-0.134795	0.0298313	6.22635e-06	8170	0.00249286	20.4125	0.106085	27.58
1-(1-enyl-palmitoyl)-GPC (p-16:0) levels	rs113633706	A	G	0.0252705	0.220108	0.0496225	9.17905e-06	8170	0.00240241	19.6702	0.106085	27.58
Glycoursodeoxycholate levels	rs535173560	A	C	0.0132749	-0.297183	0.0671883	9.72739e-06	8252	0.00236523	19.5594	0.0672751	22.8173
Glycoursodeoxycholate levels	rs115625365	T	C	0.0280044	-0.219339	0.0465526	2.45732e-06	8252	0.00268298	22.1942	0.0672751	22.8173
Glycoursodeoxycholate levels	rs6731003	C	G	0.666255	-0.0736503	0.0163454	6.61018e-06	8252	0.00245432	20.298	0.0672751	22.8173
Glycoursodeoxycholate levels	rs115259806	T	C	0.040887	-0.172039	0.038811	9.30432e-06	8252	0.00237548	19.6444	0.0672751	22.8173
Glycoursodeoxycholate levels	rs35811114	C	T	0.0531837	-0.153186	0.0343387	8.15714e-06	8252	0.00240583	19.896	0.0672751	22.8173
Glycoursodeoxycholate levels	rs147509209	T	G	0.010459	-0.353568	0.0761119	3.39464e-06	8252	0.00260824	21.5742	0.0672751	22.8173
Glycoursodeoxycholate levels	rs2132579	T	G	0.131055	-0.103213	0.022875	6.42043e-06	8252	0.00246103	20.3536	0.0672751	22.8173
Glycoursodeoxycholate levels	rs139757554	A	G	0.0189643	-0.25451	0.056645	7.02016e-06	8252	0.00244043	20.1828	0.0672751	22.8173
Glycoursodeoxycholate levels	rs7697610	T	A	0.696775	-0.0810395	0.0170012	1.87262e-06	8252	0.00274588	22.7159	0.0672751	22.8173
Glycoursodeoxycholate levels	rs34386075	G	A	0.053268	0.158508	0.0347643	5.12747e-06	8252	0.00251295	20.784	0.0672751	22.8173
Glycoursodeoxycholate levels	rs182563985	T	A	0.00616229	0.465213	0.0969701	1.60669e-06	8252	0.00278137	23.0103	0.0672751	22.8173
Glycoursodeoxycholate levels	rs117616724	A	G	0.00733956	0.450549	0.0904511	6.32128e-07	8252	0.00299774	24.8057	0.0672751	22.8173
Glycoursodeoxycholate levels	rs2170939	C	T	0.652842	-0.0732981	0.0165101	9.01312e-06	8252	0.00238282	19.7052	0.0672751	22.8173
Glycoursodeoxycholate levels	rs4606409	A	C	0.983621	0.294325	0.0606492	1.21663e-06	8252	0.00284582	23.545	0.0672751	22.8173
Glycoursodeoxycholate levels	rs180774442	C	T	0.00669752	-0.441252	0.0948223	3.26409e-06	8252	0.00261731	21.6495	0.0672751	22.8173
Glycoursodeoxycholate levels	rs117693717	C	G	0.021546	-0.247418	0.0525939	2.54717e-06	8252	0.00267467	22.1252	0.0672751	22.8173
Glycoursodeoxycholate levels	rs2697073	T	C	0.396179	-0.0725141	0.0160661	6.37698e-06	8252	0.0024626	20.3666	0.0672751	22.8173
Glycoursodeoxycholate levels	rs73551625	G	A	0.0325307	-0.202047	0.0433943	3.22295e-06	8252	0.00262024	21.6738	0.0672751	22.8173
Glycoursodeoxycholate levels	rs10841268	T	C	0.51673	-0.0735918	0.0158441	3.40503e-06	8252	0.00260754	21.5684	0.0672751	22.8173
Glycoursodeoxycholate levels	rs7303996	C	T	0.0353633	0.190146	0.0414582	4.5083e-06	8252	0.00254266	21.0304	0.0672751	22.8173
Glycoursodeoxycholate levels	rs78374881	A	G	0.149139	0.100938	0.0224641	7.01346e-06	8252	0.00244068	20.1849	0.0672751	22.8173
Glycoursodeoxycholate levels	rs554892792	A	G	0.00978129	0.372636	0.0781255	1.84485e-06	8252	0.00274934	22.7446	0.0672751	22.8173
Glycoursodeoxycholate levels	rs4777746	C	T	0.507343	0.0752252	0.0159064	2.25376e-06	8252	0.00270301	22.3603	0.0672751	22.8173
Glycoursodeoxycholate levels	rs79814358	A	G	0.159569	-0.0974519	0.0211717	4.16606e-06	8252	0.00256092	21.1818	0.0672751	22.8173
Glycoursodeoxycholate levels	rs72955296	A	G	0.0362675	0.185021	0.0414816	8.18369e-06	8252	0.00240506	19.8896	0.0672751	22.8173
Glycoursodeoxycholate levels	rs113390889	T	C	0.0623851	-0.154702	0.031962	1.29714e-06	8252	0.00283096	23.4217	0.0672751	22.8173
4-hydroxy-2-oxoglutaric acid levels	rs3122550	A	G	0.555343	-0.0789686	0.0163742	1.41594e-06	7919	0.0029285	23.253	0.0801758	23.7117
4-hydroxy-2-oxoglutaric acid levels	rs75117584	G	A	0.0532642	0.15614	0.0352637	9.52107e-06	7919	0.00246961	19.6003	0.0801758	23.7117
4-hydroxy-2-oxoglutaric acid levels	rs1231890	C	T	0.509164	-0.0729385	0.0162157	6.85907e-06	7919	0.00254838	20.2271	0.0801758	23.7117
4-hydroxy-2-oxoglutaric acid levels	rs145724232	G	T	0.0162788	0.282486	0.0628821	7.04564e-06	7919	0.00254193	20.1758	0.0801758	23.7117
4-hydroxy-2-oxoglutaric acid levels	rs11691945	C	T	0.308529	-0.0776847	0.0174806	8.8284e-06	7919	0.00248775	19.7446	0.0801758	23.7117
4-hydroxy-2-oxoglutaric acid levels	rs13390061	T	C	0.0544811	-0.165354	0.0348722	2.11905e-06	7919	0.00283119	22.4782	0.0801758	23.7117
4-hydroxy-2-oxoglutaric acid levels	rs201330921	C	T	0.0475648	0.186011	0.0372574	5.95754e-07	7919	0.00313774	24.9197	0.0801758	23.7117
4-hydroxy-2-oxoglutaric acid levels	rs11708537	A	G	0.18826	-0.0914246	0.0204581	7.86372e-06	7919	0.00251554	19.9658	0.0801758	23.7117
4-hydroxy-2-oxoglutaric acid levels	rs2412398	G	C	0.632644	-0.0756939	0.016398	3.91114e-06	7919	0.00268351	21.3025	0.0801758	23.7117
4-hydroxy-2-oxoglutaric acid levels	rs28661681	T	C	0.0984262	0.133469	0.0267905	6.29475e-07	7919	0.00312442	24.8136	0.0801758	23.7117
4-hydroxy-2-oxoglutaric acid levels	rs62306559	T	C	0.0330388	0.200055	0.0447968	7.97541e-06	7919	0.00251213	19.9386	0.0801758	23.7117
4-hydroxy-2-oxoglutaric acid levels	rs147062638	A	T	0.017456	0.274976	0.0615712	7.96985e-06	7919	0.0025123	19.94	0.0801758	23.7117
4-hydroxy-2-oxoglutaric acid levels	rs1111546	T	C	0.935884	-0.160348	0.0326478	9.04118e-07	7919	0.00303688	24.1162	0.0801758	23.7117
4-hydroxy-2-oxoglutaric acid levels	rs118096131	A	G	0.0217391	0.251317	0.0540124	3.27231e-06	7919	0.00272647	21.6445	0.0801758	23.7117
4-hydroxy-2-oxoglutaric acid levels	rs74947424	A	G	0.0149026	0.320767	0.0659023	1.13125e-06	7919	0.00298271	23.6847	0.0801758	23.7117
4-hydroxy-2-oxoglutaric acid levels	rs11785370	G	A	0.636511	0.0760959	0.0171233	8.82985e-06	7919	0.00248769	19.7441	0.0801758	23.7117
4-hydroxy-2-oxoglutaric acid levels	rs4738772	A	G	0.667525	0.0802719	0.017475	4.3582e-06	7919	0.00265746	21.0952	0.0801758	23.7117
4-hydroxy-2-oxoglutaric acid levels	rs78322209	C	T	0.0130264	0.335556	0.0700661	1.6751e-06	7919	0.00288794	22.93	0.0801758	23.7117
4-hydroxy-2-oxoglutaric acid levels	rs142426909	T	C	0.0229172	-0.257749	0.0530526	1.18363e-06	7919	0.00297179	23.5978	0.0801758	23.7117
4-hydroxy-2-oxoglutaric acid levels	rs78091273	T	C	0.00644998	0.485987	0.0993931	1.01071e-06	7919	0.00300994	23.9016	0.0801758	23.7117
4-hydroxy-2-oxoglutaric acid levels	rs17698082	G	A	0.0330422	0.218206	0.0448042	1.11481e-06	7919	0.00298625	23.713	0.0801758	23.7117
4-hydroxy-2-oxoglutaric acid levels	rs116944597	C	T	0.0347161	0.193419	0.0437105	9.64446e-06	7919	0.00246652	19.5757	0.0801758	23.7117
4-hydroxy-2-oxoglutaric acid levels	rs116921574	C	T	0.0144509	0.333603	0.0668571	6.04442e-07	7919	0.00313423	24.8917	0.0801758	23.7117
4-hydroxy-2-oxoglutaric acid levels	rs2749530	G	A	0.569704	-0.0748148	0.016048	3.13239e-06	7919	0.00273699	21.7282	0.0801758	23.7117
4-hydroxy-2-oxoglutaric acid levels	rs141532226	G	A	0.0376569	0.214509	0.0417205	2.72452e-07	7919	0.00332716	26.4291	0.0801758	23.7117
4-hydroxy-2-oxoglutaric acid levels	rs140620704	C	T	0.019962	0.254028	0.0560783	5.90149e-06	7919	0.00258452	20.5146	0.0801758	23.7117
4-hydroxy-2-oxoglutaric acid levels	rs4795346	A	G	0.299797	0.080762	0.0173576	3.27401e-06	7919	0.00272633	21.6434	0.0801758	23.7117
4-hydroxy-2-oxoglutaric acid levels	rs1943826	T	C	0.0610174	-0.146959	0.0330952	8.97522e-06	7919	0.00248377	19.713	0.0801758	23.7117
4-hydroxy-2-oxoglutaric acid levels	rs111299714	A	G	0.0365885	0.197508	0.0428461	4.03236e-06	7919	0.00267616	21.244	0.0801758	23.7117
Sulfate levels	rs36007427	G	T	0.0892813	0.124465	0.0265636	2.79201e-06	8230	0.0026605	21.949	0.087183	23.7212
Sulfate levels	rs11577971	T	C	0.0491184	-0.163939	0.0358494	4.80804e-06	8230	0.00253454	20.9072	0.087183	23.7212
Sulfate levels	rs1045017	A	G	0.261467	0.0779976	0.0171971	5.74619e-06	8230	0.00249326	20.5658	0.087183	23.7212
Sulfate levels	rs6679019	A	G	0.0592385	-0.143159	0.0321657	8.56091e-06	8230	0.00240108	19.8037	0.087183	23.7212
Sulfate levels	rs4625268	T	G	0.265656	0.085245	0.0172319	7.53886e-07	8230	0.00296471	24.4662	0.087183	23.7212
Sulfate levels	rs7597314	G	A	0.80168	0.0858943	0.0188131	4.97908e-06	8230	0.00252644	20.8402	0.087183	23.7212
Sulfate levels	rs147650122	A	G	0.0896275	0.125517	0.027145	3.76488e-06	8230	0.00259119	21.3757	0.087183	23.7212
Sulfate levels	rs149062332	C	T	0.0107226	0.333049	0.0738785	6.54236e-06	8230	0.00246325	20.3177	0.087183	23.7212
Sulfate levels	rs1051613	A	G	0.551443	-0.0759903	0.0152918	6.71781e-07	8230	0.00299156	24.6884	0.087183	23.7212
Sulfate levels	rs72613188	A	G	0.0311089	0.20847	0.0434274	1.58324e-06	8230	0.00279219	23.0385	0.087183	23.7212
Sulfate levels	rs73224766	C	T	0.0969756	-0.122606	0.0254677	1.47818e-06	8230	0.00280817	23.1707	0.087183	23.7212
Sulfate levels	rs6813823	A	G	0.0871207	-0.120316	0.0269445	7.99437e-06	8230	0.00241688	19.9343	0.087183	23.7212
Sulfate levels	rs522152	T	C	0.878237	-0.105829	0.0234978	6.67473e-06	8230	0.00245859	20.2791	0.087183	23.7212
Sulfate levels	rs114040168	T	C	0.0162632	0.267382	0.060425	9.64285e-06	8230	0.00237355	19.5761	0.087183	23.7212
Sulfate levels	rs116402366	A	G	0.0248474	0.239487	0.0486623	8.59264e-07	8230	0.00293429	24.2144	0.087183	23.7212
Sulfate levels	rs78559311	T	A	0.041116	0.171534	0.0382432	7.2793e-06	8230	0.00243855	20.1134	0.087183	23.7212
Sulfate levels	rs58547626	G	T	0.175024	-0.0922856	0.0200991	4.39998e-06	8230	0.00255508	21.077	0.087183	23.7212
Sulfate levels	rs73444001	C	T	0.0624542	-0.138506	0.031306	9.67801e-06	8230	0.00237274	19.5694	0.087183	23.7212
Sulfate levels	rs1343904	T	C	0.392371	-0.0909321	0.0156456	6.17392e-09	8230	0.00408763	33.771	0.087183	23.7212
Sulfate levels	rs41313101	A	G	0.0234222	-0.23155	0.0499265	3.52118e-06	8230	0.00260672	21.5041	0.087183	23.7212
Sulfate levels	rs145823919	T	G	0.0104256	-0.351605	0.0740388	2.04499e-06	8230	0.00273277	22.5468	0.087183	23.7212
Sulfate levels	rs75651177	A	G	0.057814	0.144854	0.0323518	7.55363e-06	8230	0.00243001	20.0428	0.087183	23.7212
Sulfate levels	rs11028610	T	G	0.243394	-0.0820383	0.0177451	3.77969e-06	8230	0.0025903	21.3683	0.087183	23.7212
Sulfate levels	rs142341614	T	G	0.0283203	-0.219078	0.0454089	1.40308e-06	8230	0.00282026	23.2707	0.087183	23.7212
Sulfate levels	rs77101172	T	A	0.103742	0.110998	0.0251186	9.91766e-06	8230	0.00236707	19.5224	0.087183	23.7212
Sulfate levels	rs2255531	A	G	0.347797	0.078562	0.0159509	8.42544e-07	8230	0.00293884	24.2521	0.087183	23.7212
Sulfate levels	rs9509908	C	T	0.4374	0.0704085	0.0153598	4.56305e-06	8230	0.00254666	21.0075	0.087183	23.7212
Sulfate levels	rs117911663	A	G	0.0275509	-0.212126	0.0461616	4.32146e-06	8230	0.00255925	21.1116	0.087183	23.7212
Sulfate levels	rs60739908	T	C	0.118514	0.103817	0.0232981	8.34899e-06	8230	0.00240685	19.8514	0.087183	23.7212
Sulfate levels	rs12435767	G	A	0.0778201	0.12786	0.0282644	6.07646e-06	8230	0.00248034	20.459	0.087183	23.7212
Sulfate levels	rs892405	C	A	0.484322	-0.0721563	0.0154403	2.9649e-06	8230	0.00264659	21.8339	0.087183	23.7212
Sulfate levels	rs142290174	T	C	0.0386535	-0.180293	0.0393864	4.70477e-06	8230	0.00253957	20.9488	0.087183	23.7212
Sulfate levels	rs13038820	A	G	0.152839	-0.0989595	0.0211478	2.87695e-06	8230	0.00265357	21.8917	0.087183	23.7212
1-lignoceroyl-GPC (24:0) levels	rs61824986	A	G	0.0984121	-0.119213	0.026562	7.18582e-06	8208	0.00244807	20.1382	0.0490797	24.8652
1-lignoceroyl-GPC (24:0) levels	rs902130	T	C	0.352165	-0.0719723	0.0161842	8.70516e-06	8208	0.00240362	19.7716	0.0490797	24.8652
1-lignoceroyl-GPC (24:0) levels	rs140213752	G	A	0.0230496	-0.231184	0.0516883	7.72497e-06	8208	0.00243129	19.9998	0.0490797	24.8652
1-lignoceroyl-GPC (24:0) levels	rs77346854	T	G	0.0982143	0.117984	0.026047	5.90823e-06	8208	0.0024935	20.5128	0.0490797	24.8652
1-lignoceroyl-GPC (24:0) levels	rs67802215	T	C	0.170453	-0.0942284	0.0206173	4.869e-06	8208	0.00253839	20.8831	0.0490797	24.8652
1-lignoceroyl-GPC (24:0) levels	rs62190280	A	G	0.143725	0.0973558	0.0219145	8.89043e-06	8208	0.00239872	19.7313	0.0490797	24.8652
1-lignoceroyl-GPC (24:0) levels	rs12492889	G	A	0.374311	-0.0757283	0.0161055	2.57599e-06	8208	0.00268635	22.1036	0.0490797	24.8652
1-lignoceroyl-GPC (24:0) levels	rs77787114	C	T	0.0135119	-0.325387	0.0655761	6.97821e-07	8208	0.00299069	24.6152	0.0490797	24.8652
1-lignoceroyl-GPC (24:0) levels	rs118032635	C	T	0.0127423	-0.308428	0.0689155	7.6249e-06	8208	0.00243432	20.0248	0.0490797	24.8652
1-lignoceroyl-GPC (24:0) levels	rs17575985	C	T	0.212978	-0.0927512	0.0187981	8.05352e-07	8208	0.00295725	24.3391	0.0490797	24.8652
1-lignoceroyl-GPC (24:0) levels	rs139195718	T	C	0.0253546	0.231575	0.0495659	2.98189e-06	8208	0.00265232	21.8229	0.0490797	24.8652
1-lignoceroyl-GPC (24:0) levels	rs35411360	C	A	0.0283537	-0.212395	0.0466599	5.3142e-06	8208	0.00251807	20.7155	0.0490797	24.8652
1-lignoceroyl-GPC (24:0) levels	rs174560	C	T	0.308773	-0.135833	0.0166808	3.85389e-16	8208	0.00801392	66.2935	0.0490797	24.8652
1-lignoceroyl-GPC (24:0) levels	rs78773001	G	A	0.0608685	0.144497	0.0323656	8.02476e-06	8208	0.00242248	19.9271	0.0490797	24.8652
1-lignoceroyl-GPC (24:0) levels	rs16960724	G	C	0.0149363	0.286521	0.0634384	6.28627e-06	8208	0.00247909	20.394	0.0490797	24.8652
1-lignoceroyl-GPC (24:0) levels	rs62052947	G	A	0.0526284	0.162537	0.0347193	2.84848e-06	8208	0.00266298	21.9107	0.0490797	24.8652
1-lignoceroyl-GPC (24:0) levels	rs1042580	C	T	0.372562	-0.0751005	0.0163991	4.65969e-06	8208	0.00254859	20.9672	0.0490797	24.8652
4-oxo-retinoic acid levels	rs72831044	G	T	0.0820181	-0.131909	0.0292344	6.41847e-06	7514	0.00270218	20.3538	0.0609279	27.0157
4-oxo-retinoic acid levels	rs6721929	C	T	0.496459	-0.0756867	0.0162295	3.10817e-06	7514	0.00288604	21.7427	0.0609279	27.0157
4-oxo-retinoic acid levels	rs115655613	A	G	0.0191768	-0.25946	0.0582273	8.35082e-06	7514	0.00263554	19.8505	0.0609279	27.0157
4-oxo-retinoic acid levels	rs11893247	G	T	0.0833555	-0.211265	0.0289669	3.0242e-13	7514	0.00702937	53.1784	0.0609279	27.0157
4-oxo-retinoic acid levels	rs72551330	C	T	0.0148607	0.496596	0.0659387	5.0288e-14	7514	0.00749184	56.7035	0.0609279	27.0157
4-oxo-retinoic acid levels	rs28900409	A	C	0.138386	-0.123348	0.0234209	1.39004e-07	7514	0.00367778	27.7295	0.0609279	27.0157
4-oxo-retinoic acid levels	rs55854132	G	A	0.402928	-0.0758022	0.0163079	3.34853e-06	7514	0.00286714	21.5999	0.0609279	27.0157
4-oxo-retinoic acid levels	rs2596811	T	C	0.313295	-0.0814821	0.0173003	2.47887e-06	7514	0.00294351	22.1769	0.0609279	27.0157
4-oxo-retinoic acid levels	rs10011241	C	T	0.0220873	-0.248843	0.0551649	6.4555e-06	7514	0.00270072	20.3427	0.0609279	27.0157
4-oxo-retinoic acid levels	rs35911076	G	C	0.249433	0.082684	0.0184475	7.39062e-06	7514	0.00266647	20.0841	0.0609279	27.0157
4-oxo-retinoic acid levels	rs603424	A	G	0.176923	0.0962566	0.0209516	4.34331e-06	7514	0.00280116	21.1014	0.0609279	27.0157
4-oxo-retinoic acid levels	rs150127605	A	G	0.0461826	-0.194071	0.0382941	4.02209e-07	7514	0.00340647	25.6769	0.0609279	27.0157
4-oxo-retinoic acid levels	rs62051928	C	G	0.321805	-0.0792331	0.0172945	4.61886e-06	7514	0.00278557	20.9837	0.0609279	27.0157
4-oxo-retinoic acid levels	rs4990638	C	T	0.0935818	-0.127511	0.027789	4.46333e-06	7514	0.00279424	21.0491	0.0609279	27.0157
4-oxo-retinoic acid levels	rs12606866	C	A	0.388852	0.0799338	0.0165651	1.39692e-06	7514	0.00308928	23.2786	0.0609279	27.0157
4-oxo-retinoic acid levels	rs66531867	G	A	0.0675441	0.150729	0.0317899	2.12222e-06	7514	0.00298296	22.475	0.0609279	27.0157
4-oxo-retinoic acid levels	rs241600	G	T	0.422591	-0.0759212	0.0164265	3.80297e-06	7514	0.00283486	21.356	0.0609279	27.0157
4-oxo-retinoic acid levels	rs6079225	C	G	0.915917	0.128518	0.0288568	8.44269e-06	7514	0.00263279	19.8297	0.0609279	27.0157
Cis-4-decenoate (10:1n6) levels	rs138999278	T	C	0.0279583	0.239529	0.045975	1.88846e-07	8173	0.00331018	27.1373	0.367289	84.131
Cis-4-decenoate (10:1n6) levels	rs149556176	C	T	0.0142209	0.395567	0.0640903	6.74191e-10	8173	0.00463932	38.0846	0.367289	84.131
Cis-4-decenoate (10:1n6) levels	rs147319315	A	G	0.00952205	0.75307	0.0781181	5.41065e-22	8173	0.0112428	92.9097	0.367289	84.131
Cis-4-decenoate (10:1n6) levels	rs78200600	C	A	0.0163137	-0.296366	0.0597176	6.94858e-07	8173	0.00300444	24.6233	0.367289	84.131
Cis-4-decenoate (10:1n6) levels	rs74088918	C	T	0.205234	0.0842974	0.0188884	8.08513e-06	8173	0.00243108	19.9128	0.367289	84.131
Cis-4-decenoate (10:1n6) levels	rs185473151	C	T	0.0263674	-0.247379	0.0472277	1.62316e-07	8173	0.00334576	27.43	0.367289	84.131
Cis-4-decenoate (10:1n6) levels	rs75753585	G	A	0.0515003	0.272505	0.0345016	2.82627e-15	8173	0.00757507	62.3683	0.367289	84.131
Cis-4-decenoate (10:1n6) levels	rs76608703	T	C	0.0381205	-0.283865	0.0396293	7.89336e-13	8173	0.00623866	51.2961	0.367289	84.131
Cis-4-decenoate (10:1n6) levels	rs12131431	A	C	0.030381	-0.265412	0.0446894	2.86708e-09	8173	0.00429715	35.2635	0.367289	84.131
Cis-4-decenoate (10:1n6) levels	rs114802787	G	C	0.0544808	0.251953	0.033471	5.1722e-14	8173	0.00688525	56.6494	0.367289	84.131
Cis-4-decenoate (10:1n6) levels	rs111980323	T	C	0.0173432	-0.273561	0.058421	2.83295e-06	8173	0.00267563	21.9212	0.367289	84.131
Cis-4-decenoate (10:1n6) levels	rs72686182	A	G	0.0320309	-0.231126	0.0427566	6.45817e-08	8173	0.00356254	29.2136	0.367289	84.131
Cis-4-decenoate (10:1n6) levels	rs2185152	T	C	0.306872	-0.327315	0.015904	4.08321e-94	8173	0.0492713	423.46	0.367289	84.131
Cis-4-decenoate (10:1n6) levels	rs141541845	T	C	0.0299743	-0.2436	0.0442409	3.66614e-08	8173	0.00369587	30.311	0.367289	84.131
Cis-4-decenoate (10:1n6) levels	rs138053049	C	A	0.0341696	-0.212759	0.0421242	4.40039e-07	8173	0.00311156	25.5039	0.367289	84.131
Cis-4-decenoate (10:1n6) levels	rs115918820	T	C	0.0343427	-0.253798	0.0419978	1.51165e-09	8173	0.00444842	36.5104	0.367289	84.131
Cis-4-decenoate (10:1n6) levels	rs1417403	T	C	0.863447	-0.139805	0.0219876	2.03894e-10	8173	0.00492227	40.4188	0.367289	84.131
Cis-4-decenoate (10:1n6) levels	rs1418026	T	C	0.904521	0.125848	0.0259153	1.197e-06	8173	0.00287705	23.5762	0.367289	84.131
Cis-4-decenoate (10:1n6) levels	rs1308153	A	G	0.0230816	-0.271892	0.050502	7.29391e-08	8173	0.00353392	28.9781	0.367289	84.131
Cis-4-decenoate (10:1n6) levels	rs11578418	A	G	0.0933938	0.169411	0.0260349	7.66436e-11	8173	0.00515402	42.3316	0.367289	84.131
Cis-4-decenoate (10:1n6) levels	rs4845602	A	T	0.127484	-0.150182	0.0227139	3.79397e-11	8173	0.00532052	43.7065	0.367289	84.131
Cis-4-decenoate (10:1n6) levels	rs7556386	T	G	0.696582	0.171707	0.0168054	1.65744e-24	8173	0.012612	104.369	0.367289	84.131
Cis-4-decenoate (10:1n6) levels	rs80186222	A	T	0.0262803	-0.36548	0.0472972	1.09852e-14	8173	0.00725293	59.6967	0.367289	84.131
Cis-4-decenoate (10:1n6) levels	rs28415528	A	G	0.315747	-0.409002	0.0157791	3.9094e-148	8173	0.0759617	671.707	0.367289	84.131
Cis-4-decenoate (10:1n6) levels	rs72694821	G	A	0.151396	0.21984	0.021042	1.50195e-25	8173	0.0131794	109.127	0.367289	84.131
Cis-4-decenoate (10:1n6) levels	rs16828436	C	T	0.0892835	0.177137	0.026496	2.30275e-11	8173	0.00543886	44.684	0.367289	84.131
Cis-4-decenoate (10:1n6) levels	rs115843383	C	A	0.0250186	-0.334325	0.0486765	6.49711e-12	8173	0.00573876	47.1621	0.367289	84.131
Cis-4-decenoate (10:1n6) levels	rs114231344	T	C	0.0371926	-0.238214	0.0403753	3.63497e-09	8173	0.00424107	34.8014	0.367289	84.131
Cis-4-decenoate (10:1n6) levels	rs116533286	T	G	0.253084	0.156161	0.0174846	4.20923e-19	8173	0.00966572	79.7494	0.367289	84.131
Cis-4-decenoate (10:1n6) levels	rs61814899	A	G	0.0307607	-0.233637	0.0435835	8.29061e-08	8173	0.00350375	28.7298	0.367289	84.131
Cis-4-decenoate (10:1n6) levels	rs12733113	A	G	0.0258822	-0.252784	0.047924	1.32983e-07	8173	0.00339262	27.8155	0.367289	84.131
Cis-4-decenoate (10:1n6) levels	rs61814946	A	G	0.155748	-0.190029	0.0206499	3.49984e-20	8173	0.0102552	84.6638	0.367289	84.131
Cis-4-decenoate (10:1n6) levels	rs72696988	G	A	0.0546234	-0.267686	0.0330056	5.04942e-16	8173	0.00798387	65.7612	0.367289	84.131
Cis-4-decenoate (10:1n6) levels	rs1923504	C	T	0.608189	-0.122065	0.0160655	3.00839e-14	8173	0.00701383	57.7148	0.367289	84.131
Cis-4-decenoate (10:1n6) levels	rs79756798	C	G	0.0484807	0.170435	0.0353488	1.42465e-06	8173	0.00283631	23.2414	0.367289	84.131
Cis-4-decenoate (10:1n6) levels	rs556124	T	G	0.680452	-0.089624	0.0161837	3.06071e-08	8173	0.00373839	30.661	0.367289	84.131
Cis-4-decenoate (10:1n6) levels	rs6662637	A	G	0.265989	-0.099683	0.0171473	6.12381e-09	8173	0.00411791	33.7866	0.367289	84.131
Cis-4-decenoate (10:1n6) levels	rs41267636	T	C	0.0846201	-0.145858	0.0272943	9.097e-08	8173	0.00348193	28.5503	0.367289	84.131
Cis-4-decenoate (10:1n6) levels	rs10021230	A	T	0.224178	0.0832449	0.0182089	4.83846e-06	8173	0.00255069	20.895	0.367289	84.131
Cis-4-decenoate (10:1n6) levels	rs146431908	C	A	0.00897467	-0.370853	0.0802382	3.80249e-06	8173	0.00260691	21.3567	0.367289	84.131
Cis-4-decenoate (10:1n6) levels	rs34904423	G	A	0.0820356	0.129069	0.0276017	2.92347e-06	8173	0.00266827	21.8608	0.367289	84.131
Cis-4-decenoate (10:1n6) levels	rs79795772	A	G	0.0398105	-0.175105	0.03881	6.42616e-06	8173	0.00248455	20.3518	0.367289	84.131
Cis-4-decenoate (10:1n6) levels	rs1458352	G	A	0.783138	-0.087431	0.0183933	1.99998e-06	8173	0.00275696	22.5894	0.367289	84.131
Cis-4-decenoate (10:1n6) levels	rs112085223	C	A	0.0488796	0.160282	0.0353666	5.84263e-06	8173	0.00250675	20.5341	0.367289	84.131
Cis-4-decenoate (10:1n6) levels	rs10102352	G	A	0.6114	0.0710221	0.0156466	5.6483e-06	8173	0.00251462	20.5987	0.367289	84.131
Cis-4-decenoate (10:1n6) levels	rs9298007	T	A	0.264731	0.0791349	0.0172073	4.247e-06	8173	0.00258111	21.1448	0.367289	84.131
Cis-4-decenoate (10:1n6) levels	rs143180009	T	A	0.0179737	0.267934	0.057457	3.11325e-06	8173	0.00265359	21.7402	0.367289	84.131
Cis-4-decenoate (10:1n6) levels	rs55988623	G	A	0.0713579	0.134222	0.0295594	5.60529e-06	8173	0.0025164	20.6134	0.367289	84.131
Cis-4-decenoate (10:1n6) levels	rs143909800	G	A	0.0107785	0.325157	0.0735143	9.73225e-06	8173	0.00238794	19.5585	0.367289	84.131
Cis-4-decenoate (10:1n6) levels	rs117734990	C	T	0.0248447	-0.218996	0.0492138	8.59153e-06	8173	0.00241694	19.7967	0.367289	84.131
Cis-4-decenoate (10:1n6) levels	rs4942210	C	T	0.453103	-0.0704674	0.0153322	4.30615e-06	8173	0.00257789	21.1184	0.367289	84.131
Cis-4-decenoate (10:1n6) levels	rs41295332	T	C	0.0581823	0.142919	0.0321545	8.79866e-06	8173	0.00241138	19.751	0.367289	84.131
Cis-4-decenoate (10:1n6) levels	rs12445598	T	C	0.296896	-0.0737181	0.0164902	7.80633e-06	8173	0.00243924	19.9798	0.367289	84.131
Cis-4-decenoate (10:1n6) levels	rs144247165	A	G	0.0138528	-0.288685	0.0649682	8.85163e-06	8173	0.00241	19.7397	0.367289	84.131
Cis-4-decenoate (10:1n6) levels	rs876481	T	C	0.711353	-0.0763818	0.0171627	8.56878e-06	8173	0.00241755	19.8017	0.367289	84.131
Cis-4-decenoate (10:1n6) levels	rs3935281	T	C	0.368868	0.0705681	0.015813	8.09507e-06	8173	0.0024308	19.9105	0.367289	84.131
Isoursodeoxycholate levels	rs6687884	A	G	0.454944	0.0712499	0.0156167	5.05672e-06	8234	0.00252164	20.8106	0.0551562	22.8278
Isoursodeoxycholate levels	rs140092283	G	C	0.0313147	-0.199624	0.0444474	7.08115e-06	8234	0.00244376	20.1663	0.0551562	22.8278
Isoursodeoxycholate levels	rs148956032	A	G	0.00895141	0.377845	0.0825317	4.6903e-06	8234	0.00253905	20.9546	0.0551562	22.8278
Isoursodeoxycholate levels	rs148581544	A	G	0.0126235	-0.30898	0.0698169	9.61871e-06	8234	0.002373	19.581	0.0551562	22.8278
Isoursodeoxycholate levels	rs56407231	C	A	0.201374	-0.0919181	0.0197551	3.2731e-06	8234	0.00262236	21.644	0.0551562	22.8278
Isoursodeoxycholate levels	rs149006892	T	C	0.0172708	0.272102	0.0595584	4.90854e-06	8234	0.00252852	20.8676	0.0551562	22.8278
Isoursodeoxycholate levels	rs3756669	C	A	0.145689	0.131462	0.0218825	1.88253e-09	8234	0.00436412	36.0829	0.0551562	22.8278
Isoursodeoxycholate levels	rs4024336	A	G	0.247234	0.0908783	0.0189942	1.71391e-06	8234	0.00277244	22.8862	0.0551562	22.8278
Isoursodeoxycholate levels	rs10504255	A	G	0.660668	0.0754054	0.0163345	3.90604e-06	8234	0.00258143	21.3053	0.0551562	22.8278
Isoursodeoxycholate levels	rs78646567	A	G	0.109049	-0.113832	0.0251304	5.90837e-06	8234	0.00248564	20.5128	0.0551562	22.8278
Isoursodeoxycholate levels	rs2732567	G	A	0.29842	-0.0762368	0.0171567	8.84786e-06	8234	0.00239227	19.7404	0.0551562	22.8278
Isoursodeoxycholate levels	rs7988405	C	A	0.472349	-0.074196	0.0154979	1.6888e-06	8234	0.00277586	22.9145	0.0551562	22.8278
Isoursodeoxycholate levels	rs77696112	T	C	0.0197296	-0.259586	0.0558517	3.35533e-06	8234	0.00261662	21.5965	0.0551562	22.8278
Isoursodeoxycholate levels	rs72684962	T	C	0.0402215	-0.175928	0.0395163	8.50606e-06	8234	0.00240139	19.8158	0.0551562	22.8278
Isoursodeoxycholate levels	rs1383145	C	A	0.525444	-0.067844	0.015349	9.86598e-06	8234	0.00236713	19.5325	0.0551562	22.8278
Isoursodeoxycholate levels	rs72803399	C	T	0.00736637	0.412578	0.090823	5.55483e-06	8234	0.0024999	20.6307	0.0551562	22.8278
Isoursodeoxycholate levels	rs147829577	C	G	0.016293	0.283	0.0608758	3.33867e-06	8234	0.00261779	21.6062	0.0551562	22.8278
Isoursodeoxycholate levels	rs73049764	A	G	0.134284	-0.102822	0.0232653	9.89071e-06	8234	0.00236655	19.5276	0.0551562	22.8278
Isoursodeoxycholate levels	rs137939927	T	C	0.00828258	-0.375544	0.0844982	8.81343e-06	8234	0.00239318	19.7479	0.0551562	22.8278
Isoursodeoxycholate levels	rs11703218	T	C	0.220824	-0.0839724	0.0186783	6.93338e-06	8234	0.00244863	20.2066	0.0551562	22.8278
Isoursodeoxycholate levels	rs56237983	T	C	0.278356	-0.0869817	0.017345	5.30892e-07	8234	0.00304489	25.1421	0.0551562	22.8278
S-methylcysteine levels	rs6665349	G	T	0.794343	-0.103027	0.0192908	9.25629e-08	8239	0.00345006	28.5165	0.0965643	33.7594
S-methylcysteine levels	rs9427210	G	C	0.437376	-0.0820552	0.0158246	2.15674e-07	8239	0.0032528	26.8807	0.0965643	33.7594
S-methylcysteine levels	rs17564210	C	T	0.0827561	0.151977	0.0279955	5.67905e-08	8239	0.00356413	29.4628	0.0965643	33.7594
S-methylcysteine levels	rs2235193	T	C	0.245875	0.277206	0.0177009	2.81519e-55	8239	0.0289069	245.194	0.0965643	33.7594
S-methylcysteine levels	rs61815434	A	G	0.0804017	0.153993	0.0297046	2.17017e-07	8239	0.00325136	26.8689	0.0965643	33.7594
S-methylcysteine levels	rs1018390	G	C	0.450025	-0.0734937	0.0155124	2.16105e-06	8239	0.00271698	22.4407	0.0965643	33.7594
S-methylcysteine levels	rs10510461	T	C	0.282333	0.0758445	0.0170455	8.60601e-06	8239	0.00239724	19.7935	0.0965643	33.7594
S-methylcysteine levels	rs114654626	A	G	0.0208915	0.238334	0.0532067	7.48564e-06	8239	0.00242945	20.0601	0.0965643	33.7594
S-methylcysteine levels	rs901123	A	G	0.346266	0.0725813	0.0161456	6.94338e-06	8239	0.00244682	20.2039	0.0965643	33.7594
S-methylcysteine levels	rs35991001	T	C	0.00950872	0.371681	0.0789724	2.52039e-06	8239	0.00268133	22.1455	0.0965643	33.7594
S-methylcysteine levels	rs62427162	G	A	0.0941154	-0.12811	0.0268988	1.91056e-06	8239	0.00274556	22.6775	0.0965643	33.7594
S-methylcysteine levels	rs12719029	A	G	0.360923	0.0718625	0.0162655	9.95784e-06	8239	0.00236357	19.5148	0.0965643	33.7594
S-methylcysteine levels	rs10216697	T	C	0.420804	0.0770171	0.015523	6.99623e-07	8239	0.00297888	24.6103	0.0965643	33.7594
S-methylcysteine levels	rs2811796	T	A	0.0464168	-0.165293	0.0366964	6.6578e-06	8239	0.00245651	20.2841	0.0965643	33.7594
S-methylcysteine levels	rs10821267	A	G	0.093846	-0.125742	0.0264574	2.00773e-06	8239	0.00273403	22.5819	0.0965643	33.7594
S-methylcysteine levels	rs2505430	C	T	0.00824478	0.400686	0.0853363	2.66114e-06	8239	0.00266874	22.0412	0.0965643	33.7594
S-methylcysteine levels	rs10769884	C	T	0.0929577	0.118554	0.0264367	7.30993e-06	8239	0.00243492	20.1054	0.0965643	33.7594
S-methylcysteine levels	rs56200889	C	G	0.260281	0.0835261	0.0173998	1.58352e-06	8239	0.00278913	23.0383	0.0965643	33.7594
S-methylcysteine levels	rs143726418	G	A	0.0471271	-0.16654	0.0366916	5.65467e-06	8239	0.00249428	20.5967	0.0965643	33.7594
S-methylcysteine levels	rs17339509	T	C	0.0097229	0.371073	0.0765697	1.2584e-06	8239	0.00284246	23.4801	0.0965643	33.7594
S-methylcysteine levels	rs73205279	T	C	0.0750154	-0.139311	0.0294928	2.31738e-06	8239	0.00270078	22.3066	0.0965643	33.7594
S-methylcysteine levels	rs76634910	A	G	0.070967	0.133511	0.0298588	7.77058e-06	8239	0.00242082	19.9887	0.0965643	33.7594
S-methylcysteine levels	rs62000680	A	G	0.0887391	0.124102	0.0271937	5.02778e-06	8239	0.00252145	20.8217	0.0965643	33.7594
S-methylcysteine levels	rs79650801	A	C	0.00461894	0.501972	0.113335	9.46217e-06	8239	0.00237533	19.6122	0.0965643	33.7594
S-methylcysteine levels	rs4778017	G	A	0.578289	-0.0701261	0.0158539	9.72169e-06	8239	0.0023691	19.5606	0.0965643	33.7594
S-methylcysteine levels	rs8127120	G	A	0.117374	0.10937	0.0237296	4.04611e-06	8239	0.00257171	21.2378	0.0965643	33.7594
4-hydroxyglutamate levels	rs77603131	G	A	0.0119956	0.363262	0.0733106	7.22923e-07	7226	0.00338638	24.5463	0.0942327	24.9514
4-hydroxyglutamate levels	rs76306311	A	G	0.135028	0.109534	0.0235242	3.22082e-06	7226	0.00299136	21.6744	0.0942327	24.9514
4-hydroxyglutamate levels	rs17538288	A	G	0.437929	-0.0775358	0.0168245	4.05555e-06	7226	0.00293054	21.2324	0.0942327	24.9514
4-hydroxyglutamate levels	rs115187021	T	C	0.00734988	0.421892	0.094341	7.74935e-06	7226	0.00275996	19.9932	0.0942327	24.9514
4-hydroxyglutamate levels	rs147700856	A	C	0.0203134	0.288861	0.0570786	4.17581e-07	7226	0.0035318	25.6042	0.0942327	24.9514
4-hydroxyglutamate levels	rs71319856	A	T	0.0150392	0.310774	0.0658145	2.33564e-06	7226	0.00307617	22.2908	0.0942327	24.9514
4-hydroxyglutamate levels	rs56897748	C	A	0.0559206	-0.163516	0.0354049	3.8658e-06	7226	0.00294317	21.3242	0.0942327	24.9514
4-hydroxyglutamate levels	rs150319196	T	G	0.0186734	0.26455	0.0595666	8.94355e-06	7226	0.00272225	19.7192	0.0942327	24.9514
4-hydroxyglutamate levels	rs75096272	A	G	0.029705	-0.246171	0.0473896	2.05134e-07	7226	0.00372041	26.9766	0.0942327	24.9514
4-hydroxyglutamate levels	rs2545790	C	G	0.23137	-0.0941835	0.0192435	9.86599e-07	7226	0.00330405	23.9476	0.0942327	24.9514
4-hydroxyglutamate levels	rs71637311	T	C	0.0242159	-0.242223	0.0525858	4.09991e-06	7226	0.00292767	21.2116	0.0942327	24.9514
4-hydroxyglutamate levels	rs78297260	A	T	0.0521818	-0.163254	0.0359641	5.6422e-06	7226	0.00284351	20.6001	0.0942327	24.9514
4-hydroxyglutamate levels	rs6464809	T	A	0.737121	-0.0822267	0.0183361	7.31154e-06	7226	0.00277528	20.1044	0.0942327	24.9514
4-hydroxyglutamate levels	rs147019291	T	G	0.008817	-0.408192	0.0863034	2.24815e-06	7226	0.00308626	22.3642	0.0942327	24.9514
4-hydroxyglutamate levels	rs7042524	A	G	0.940915	-0.15286	0.0340113	6.97753e-06	7226	0.0027876	20.1939	0.0942327	24.9514
4-hydroxyglutamate levels	rs145914675	T	C	0.0100666	0.362404	0.080885	7.44727e-06	7226	0.00277043	20.0692	0.0942327	24.9514
4-hydroxyglutamate levels	rs7078003	T	C	0.166528	-0.164086	0.0216295	3.29477e-14	7226	0.00790145	57.5347	0.0942327	24.9514
4-hydroxyglutamate levels	rs805715	C	A	0.12876	-0.106215	0.023855	8.48695e-06	7226	0.00273606	19.8195	0.0942327	24.9514
4-hydroxyglutamate levels	rs10835056	G	T	0.739975	0.0854721	0.0184714	3.70533e-06	7226	0.00295438	21.4057	0.0942327	24.9514
4-hydroxyglutamate levels	rs4765842	A	G	0.334942	0.0819497	0.0174497	2.64879e-06	7226	0.00304297	22.0495	0.0942327	24.9514
4-hydroxyglutamate levels	rs182753626	G	C	0.0152481	0.290915	0.0657108	9.54618e-06	7226	0.00270511	19.5947	0.0942327	24.9514
4-hydroxyglutamate levels	rs149999931	A	G	0.00820592	0.395133	0.0876176	6.49068e-06	7226	0.00280663	20.3322	0.0942327	24.9514
4-hydroxyglutamate levels	rs12441183	C	T	0.445869	0.0741359	0.0162152	4.83109e-06	7226	0.00288443	20.8974	0.0942327	24.9514
4-hydroxyglutamate levels	rs141671482	C	T	0.115434	0.118648	0.0256135	3.61688e-06	7226	0.00296072	21.4518	0.0942327	24.9514
4-hydroxyglutamate levels	rs1354332	C	T	0.891289	0.120488	0.0259259	3.36166e-06	7226	0.00298007	21.5923	0.0942327	24.9514
4-hydroxyglutamate levels	rs28609190	C	T	0.638252	-0.0788276	0.0167715	2.60031e-06	7226	0.00304782	22.0848	0.0942327	24.9514
4-hydroxyglutamate levels	rs6420443	C	A	0.684817	0.0794752	0.0178535	8.52638e-06	7226	0.00273482	19.8105	0.0942327	24.9514
4-hydroxyglutamate levels	rs28396852	A	T	0.0459657	-0.173199	0.0387244	7.7275e-06	7226	0.00276072	19.9987	0.0942327	24.9514
4-hydroxyglutamate levels	rs7246170	T	C	0.137838	-0.108246	0.0234878	4.05386e-06	7226	0.00293067	21.2334	0.0942327	24.9514
4-hydroxyglutamate levels	rs139181523	G	C	0.0240452	-0.253551	0.0523979	1.30526e-06	7226	0.00322998	23.409	0.0942327	24.9514
2R,3R-dihydroxybutyrate levels	rs344939	T	A	0.31128	0.0782091	0.0163189	1.64685e-06	8223	0.00278542	22.9629	0.189051	43.3292
2R,3R-dihydroxybutyrate levels	rs149178507	T	G	0.026206	-0.218626	0.0479879	5.217e-06	8223	0.00251776	20.7508	0.189051	43.3292
2R,3R-dihydroxybutyrate levels	rs6744393	T	C	0.155311	0.103462	0.0211395	9.8672e-07	8223	0.00290455	23.9479	0.189051	43.3292
2R,3R-dihydroxybutyrate levels	rs3749147	A	G	0.257972	-0.079016	0.0174774	6.15367e-06	8223	0.00247952	20.4348	0.189051	43.3292
2R,3R-dihydroxybutyrate levels	rs7340264	A	G	0.0759985	-0.128931	0.0289218	8.27592e-06	8223	0.00241093	19.8682	0.189051	43.3292
2R,3R-dihydroxybutyrate levels	rs1047891	A	C	0.309954	-0.152264	0.0165101	2.9044e-20	8223	0.0102375	85.0334	0.189051	43.3292
2R,3R-dihydroxybutyrate levels	rs13009600	A	G	0.366246	-0.0841159	0.0159167	1.25867e-07	8223	0.00338491	27.9219	0.189051	43.3292
2R,3R-dihydroxybutyrate levels	rs6749682	G	C	0.60504	0.0914653	0.0158989	8.77036e-09	8223	0.0040087	33.0882	0.189051	43.3292
2R,3R-dihydroxybutyrate levels	rs112548426	A	G	0.0353664	-0.230628	0.0411952	2.16322e-08	8223	0.00379707	31.3347	0.189051	43.3292
2R,3R-dihydroxybutyrate levels	rs114406002	T	C	0.0221018	0.251173	0.0517101	1.18983e-06	8223	0.00286102	23.5879	0.189051	43.3292
2R,3R-dihydroxybutyrate levels	rs74708099	A	G	0.0330281	0.243949	0.0425228	9.64268e-09	8223	0.00398648	32.904	0.189051	43.3292
2R,3R-dihydroxybutyrate levels	rs181854646	T	C	0.022539	-0.277177	0.0510964	5.80888e-08	8223	0.00356576	29.419	0.189051	43.3292
2R,3R-dihydroxybutyrate levels	rs6725635	C	G	0.508818	0.126277	0.0151574	8.01418e-17	8223	0.00836987	69.3895	0.189051	43.3292
2R,3R-dihydroxybutyrate levels	rs55649245	A	G	0.301705	-0.273941	0.0164274	1.96212e-62	8223	0.0327116	278.017	0.189051	43.3292
2R,3R-dihydroxybutyrate levels	rs77029380	A	G	0.0771628	-0.203997	0.0284157	7.02137e-13	8223	0.00622855	51.5259	0.189051	43.3292
2R,3R-dihydroxybutyrate levels	rs10182251	G	A	0.514448	-0.103803	0.0152382	9.62328e-12	8223	0.00561149	46.3924	0.189051	43.3292
2R,3R-dihydroxybutyrate levels	rs4234092	C	T	0.663888	-0.16023	0.0162516	6.24348e-23	8223	0.0116832	97.1829	0.189051	43.3292
2R,3R-dihydroxybutyrate levels	rs9878113	T	C	0.00682261	-0.420705	0.092969	6.03333e-06	8223	0.0024841	20.4726	0.189051	43.3292
[truncated: 44,720 more rows]

## Sheet: S4
Table S4: Results of Mendelian randomization analysis of Gut microbiota in AD.(UVMR)
[truncated: 45 more rows]

## Sheet: S5
Table S5: Results of Mendelian randomization analysis of AD in Gut microbiota.(UVMR)
[truncated: 134 more rows]

[truncated: 4 more sheets: S6, S7, S8, S9]
